# Supplementary material for: iDILI-MT: identifying drug-induced liver injury compounds with a multi-head Transformer
Source: PeerJ Comput Sci. 2025 Jun 30;11:e2973. doi: 10.7717/peerj-cs.2973 (PMC12453739; doi:10.7717/peerj-cs.2973)
Supplement: Supplemental Information 1 [file peerj-cs-11-2973-s001.zip]

Archive with 4 entries (1 files):
- dataset/
- dataset/classification/
- dataset/classification/DILI/
- dataset/DILI_data.csv
