# Supplementary material for: iDILI-MT: identifying drug-induced liver injury compounds with a multi-head Transformer
Source: PeerJ Comput Sci. 2025 Jun 30;11:e2973. doi: 10.7717/peerj-cs.2973 (PMC12453739; doi:10.7717/peerj-cs.2973)
Supplement: Supplemental Information 1 [file peerj-cs-11-2973-s001.zip › dataset/DILI_data.csv]

PubChemID	Chemical name	SMILE	Class	Rank	class.	Name
11967809		CC1(C)C(=CC=CC=CC=CC2=[N+](CCCCS(O)(=O)=O)C3=C(C4=CC=CC=C4C=C3)C2(C)C)N(CCCCS(O)(=O)=O)C2=C1C1=CC=CC=C1C=C2	negative		0	Indocyanine Green
2315		S1(=O)(=O)N[C@@H](Nc2c1cc(S(=O)(=O)N)c(c2)C(F)(F)F)Cc1ccccc1	positive		1	Bendroflumethiazide
6883		O1[C@H]2[C@H](OC[C@H]2ON(=O)=O)[C@@H](ON(=O)=O)C1	negative		0	Isosorbide dinitrate
3033053		Oc1cc2[C@@]3([C@H](N)[C@H](Cc2cc1)CCCCC3)C	negative		0	Dezocine
51039		ClC1=C(N2[C@H](SC1)[C@H](NC(=O)[C@H](N)c1ccccc1)C2=O)C(=O)O	positive		1	Cefaclor
477468		S(=O)(=O)(Oc1cc([C@@H](O)[C@@H](O)[C@H]2NC(=O)[C@H]3N(C[C@@H](O)C3)C(=O)[C@H](NC(=O)[C@@H](NC(=O)c3ccc(cc3)c3noc(c3)c3ccc(OCCCCC)cc3)C[C@@H](O)[C@@H](O)NC(=O)[C@H]3N(C[C@H]([C@@H]3O)C)C(=O)[C@H](NC2=O)[C@H](O)CC(=O)N)[C@H](O)C)ccc1O)O	positive		1	Micafungin
6917933		Clc1c(c(C(=O)O[C@H]2[C@H](O[C@@H]3O[C@H]([C@H](OC)[C@@](N(=O)=O)(C3)C)C)C[C@H](O[C@H]3[C@H](O)C[C@@]4(O[C@]5([C@H](O4)[C@H](O[C@@H](O[C@H]4[C@@H](OC)[C@H](O[C@@H](O[C@H]6[C@H](O)[C@H](OC)[C@H](O[C@@H]7OC[C@@H]8O[C@@]9(O[C@H]8[C@H]7O)OC[C@@H](OC(=O)c7c(cc(O)cc7O)C)[C@@H]7OCO[C@@H]97)O[C@@H]6COC)[C@@H]4O)C)[C@H]5O)C)C)O[C@@H]3C)O[C@@H]2C)c(OC)c(Cl)c1O)C	positive		1	Evernimicin
456201		Clc1c([C@@]2(O[C@H](CO2)COc2ccc(N3CCN(CC3)C(=O)C)cc2)Cn2ccnc2)ccc(Cl)c1	positive		1	Ketoconazole
16157882	exenatide	CC[C@H](C)[C@@H](C(=O)N[C@@H](CCC(=O)O)C(=O)N[C@@H](CC1=CNC2=CC=CC=C21)C(=O)N[C@@H](CC(C)C)C(=O)N[C@@H](CCCCN)C(=O)N[C@@H](CC(=O)N)C(=O)NCC(=O)NCC(=O)N3CCC[C@H]3C(=O)N[C@@H](CO)C(=O)N[C@@H](CO)C(=O)NCC(=O)N[C@@H](C)C(=O)N4CCC[C@H]4C(=O)N5CCC[C@H]5C(=O)N6CCC[C@H]6C(=O)N[C@@H](CO)C(=O)N)NC(=O)[C@H](CC7=CC=CC=C7)NC(=O)[C@H](CC(C)C)NC(=O)[C@H](CCCNC(=N)N)NC(=O)[C@H](C(C)C)NC(=O)[C@H](C)NC(=O)[C@H](CC…	negative	non-DILI	0
448812		S1SCCC(=O)N[C@@H](CCCCN=C(N)N)C(=O)NCC(=O)N[C@H](C(=O)N[C@H](C(=O)N2[C@@H](CCC2)C(=O)N[C@@H](C1)C(=O)N)Cc1c2c([nH]c1)cccc2)CC(=O)O	negative		0	Eptifibatide
5323714		O1CCN(/N=C/c2oc(N(=O)=O)cc2)C1=O	positive		1	Furazolidone
4034		Clc1ccc([C@H](N2CCN(CC2)Cc2cc(ccc2)C)c2ccccc2)cc1	negative		0	Meclizine
6918493		O([C@@]([C@H](Oc1nc(cc(n1)C)C)C(=O)O)(c1ccccc1)c1ccccc1)C	positive		1	Ambrisentan
3341		Clc1c2c([C@@H](CNCC2)c2ccc(O)cc2)cc(O)c1O	positive		1	Fenoldopam
54841		O([C@H](CCNC)c1ccccc1)c1c(cccc1)C	positive		1	Atomoxetine
25077179		CC(C)CC(C(=O)NC(CCCN=C(N)N)C(=O)N1CCCC1C(=O)NCC(=O)N)NC(=O)C(CC2=CNC3=CC=CC=C32)NC(=O)C(CC4=CC=C(C=C4)O)NC(=O)C(CO)NC(=O)C(CC5=CNC6=CC=CC=C65)NC(=O)C(CC7=CN=CN7)NC(=O)C8CCC(=O)N8	positive		1	triptorelin pamoate
2520		O(c1cc([C@@](C(C)C)(CCCN(CCc2cc(OC)c(OC)cc2)C)C#N)ccc1OC)C	positive		1	Verapamil
3872		OCC1OC(O)(CO)C(O)C1OC1OC(CO)C(O)C(O)C1O	negative		0	4-O-Hexopyranosylhex-2-ulofuranose
135412795		s1c2c(CCCC2)c2=C(NCC(=O)N=c12)c1ccccc1	positive		1	Bentazepam
57697		O=c1n2c(ncc1c1n[nH]nn1)c(ccc2)C	positive		1	Pemirolast
15541		O1[C@H]2[C@H](O[C@@H]3O[C@@H](CC(=O)[C@]13O)C)[C@@H](O)[C@H](NC)[C@H](O)[C@@H]2NC	positive		1	Spectinomycin
2141		S(P(=O)(O)O)CCNCCCN	negative		0	Amifostine
3415		P(=O)(O)(O)C(=O)O	positive		1	Foscarnet
65592		CC1=CC(=C(C2=C1C=CC=N2)O)Br	positive		1	tilbroquinol
941651		S(=O)(=O)(N(C)C)c1cc2/C(=C\CCN3CCN(CC3)C)/c3c(Sc2cc1)cccc3	positive		1	Thiothixene
21382		CN(C)CCCC1C2=CC=CC=C2NC3=C1C=C(C=C3)Cl	positive		1	clomacran
5284537		ClC1=C[C@@H]2[C@@H]([C@]3([C@@H]4[C@@H](C4)C(=O)C=C13)C)CC[C@]1([C@H]2CC[C@]1(O)C(=O)C)C	positive		1	Cyproterone
3647		S1(=O)(=O)NCNc2c1cc(S(=O)(=O)N)c(c2)C(F)(F)F	negative		0	Hydroflumethiazide
5719	zaleplon	CCN(C1=CC=CC(=C1)C2=CC=NC3=C(C=NN23)C#N)C(=O)C	negative	non-DILI	0
4195		O[C@@H](c1c(OC)ccc(OC)c1)CNC(=O)CN	negative		0	Midodrine
6296		S(=O)(=O)(O)C1=Cc2c(c(N)cc(S(=O)(=O)O)c2)C(=O)/C/1=N/Nc1c(cc(c2cc(c(N/N=C/3\C(=Cc4c(c(N)cc(S(=O)(=O)O)c4)C3=O)S(=O)(=O)O)cc2)C)cc1)C	negative		0	Trypan blue
55891		P(=O)(O[C@@H](OC(=O)CC)C(C)C)(CC(=O)N1C[C@H](C2CCCCC2)C[C@H]1C(=O)O)CCCCc1ccccc1	positive		1	Fosinopril
5280954		O([C@@H]1[C@H]([C@@H]2[C@@H](CN3[C@H](C2)c2[nH]c4c(c2CC3)ccc(OC)c4)C[C@H]1OC(=O)/C=C/c1cc(OC)c(OC)c(OC)c1)C(=O)OC)C	negative		0	Rescinnamine
5584		N1(C[C@@H](CN(C)C)C)c2c(CCc3c1cccc3)cccc2	positive		1	Trimipramine
443958		F[C@@]12[C@H]([C@H]3[C@@]([C@@]4(OC5(O[C@@H]4C3)CCCC5)C(=O)COC(=O)C)(C[C@@H]1O)C)CCC1=CC(=O)C=C[C@]21C	negative		0	Amcinonide
3348		CC(C)(C1=CC=C(C=C1)C(CCCN2CCC(CC2)C(C3=CC=CC=C3)(C4=CC=CC=C4)O)O)C(=O)O	negative		0	fexofenadine
2733526	tamoxifen	CC/C(=C(\C1=CC=CC=C1)/C2=CC=C(C=C2)OCCN(C)C)/C3=CC=CC=C3	positive	most-DILI	1
4999	quazepam	C1C(=S)N(C2=C(C=C(C=C2)Cl)C(=N1)C3=CC=CC=C3F)CC(F)(F)F	negative	non-DILI	0
41781		S(=O)(=O)(NC(=O)NC(C)C)c1c(Nc2cc(ccc2)C)ccnc1	negative		0	Torsemide
2585		O(c1c2c3c([nH]c2ccc1)cccc3)C[C@H](O)CNCCOc1c(OC)cccc1	positive		1	Carvedilol
6533629		S1[C@H]2N(C(=O)[C@H]2NC(=O)/C(=N\OC)/c2nc(sc2)N)C(=CC1)C(=O)O	positive		1	Ceftizoxime
65027		CCC[C@]1(CC(=O)C(=C(O1)O)[C@H](CC)C2=CC(=CC=C2)NS(=O)(=O)C3=NC=C(C=C3)C(F)(F)F)CCC4=CC=CC=C4	positive		1	tipranavir
4004		S(P(=S)(OC)OC)[C@@H](CC(=O)OCC)C(=O)OCC	negative		0	Malathion
2370		O([C@@H](C[N+](C)(C)C)C)C(=O)N	negative		0	Bethanechol
441140		COC1=CC(OC)=C(Cl)C2=C1C(=O)C1(O2)C(C)CC(=O)C=C1OC	positive		1	Griseofulvin
3779	isoproterenol	CC(C)NCC(C1=CC(=C(C=C1)O)O)O	negative	non-DILI	0
2368		N(Cc1ccccc1)/C(=N/C)/NC	negative		0	Bethanidine
13109	levonorgestrel	CC[C@]12CC[C@H]3[C@H]([C@@H]1CC[C@]2(C#C)O)CCC4=CC(=O)CC[C@H]34	negative	non-DILI	0
60823	atorvastatin	CC(C)C1=C(C(=C(N1CC[C@H](C[C@H](CC(=O)O)O)O)C2=CC=C(C=C2)F)C3=CC=CC=C3)C(=O)NC4=CC=CC=C4	positive	most-DILI	1
3723		Ic1c(CNC(=O)C)c(I)c(c(I)c1NC(=O)C)C(=O)O	negative		0	Iodamide
2256		Clc1nc(NC(C)C)nc(NCC)n1	positive		1	Atrazine
143	Levoleucovorin	C1C(N(C2=C(N1)NC(=NC2=O)N)C=O)CNC3=CC=C(C=C3)C(=O)NC(CCC(=O)O)C(=O)O	negative	non-DILI	0
16132344	corticorelin ovine triflutate	CC[C@H](C)[C@@H](C(=O)N[C@@H](CO)C(=O)N[C@@H](CC(C)C)C(=O)N[C@@H](CC(=O)O)C(=O)N[C@@H](CC(C)C)C(=O)N[C@@H]([C@@H](C)O)C(=O)N[C@@H](CC1=CC=CC=C1)C(=O)N[C@@H](CC2=CN=CN2)C(=O)N[C@@H](CC(C)C)C(=O)N[C@@H](CC(C)C)C(=O)N[C@@H](CCCNC(=N)N)C(=O)N[C@@H](CCC(=O)O)C(=O)N[C@@H](C(C)C)C(=O)N[C@@H](CC(C)C)C(=O)N[C@@H](CCC(=O)O)C(=O)N[C@@H](CCSC)C(=O)N[C@@H]([C@@H](C)O)C(=O)N[C@@H](CCCCN)C(=O)N[C@@H](C)C(=O)N[C…	negative	non-DILI	0
4927		S1c2c(N(C[C@H](N(C)C)C)c3c1cccc3)cccc2	positive		1	Promethazine
667477		O1Cc2c(/C(=C\CCN(C)C)/c3c1cccc3)cccc2	positive		1	Doxepin
2333	benzbromarone	CCC1=C(C2=CC=CC=C2O1)C(=O)C3=CC(=C(C(=C3)Br)O)Br	positive	most-DILI	1
4510		O(N(=O)=O)C(CON(=O)=O)CON(=O)=O	negative		0	Nitroglycerin
28417		O[C@@]1([C@@]2([C@H]([C@H]3[C@@H]([C@@]4(C(=Cc5oncc5C4)CC3)C)CC2)CC1)C)C#C	positive		1	Danazol
2197		O=C1[C@@H](C(=O)c2c1cccc2)c1ccc(OC)cc1	negative		0	Anisindione
6018		O=C1[C@H](CN2[C@@H](C1)c1c(CC2)cc(OC)c(OC)c1)CC(C)C	negative		0	Tetrabenazine
33630		Clc1c(cc([C@]2(O)CCN(CC2)CCC[C@@H](c2ccc(F)cc2)c2ccc(F)cc2)cc1)C(F)(F)F	negative		0	Penfluridol
8271		O=C1N(C(=O)NC(=O)[C@]1(CC)c1ccccc1)C	positive		1	Mephobarbital
47319	atracurium	C[N+]1(CCC2=CC(=C(C=C2C1CC3=CC(=C(C=C3)OC)OC)OC)OC)CCC(=O)OCCCCCOC(=O)CC[N+]4(CCC5=CC(=C(C=C5C4CC6=CC(=C(C=C6)OC)OC)OC)OC)C	negative	non-DILI	0
158440		C1CC(CCC1OP(=O)([O-])OC[C@@H](CN(CCN(CC(=O)[O-])CC(=O)[O-])CC(=O)[O-])N(CC(=O)[O-])CC(=O)[O-])(C2=CC=CC=C2)C3=CC=CC=C3.O.[Na+].[Na+].[Na+].[Gd+3]	negative		0	gadofosveset trisodium
3038498		P(=O)(OCOc1c(C(C)C)cccc1C(C)C)(O)O	negative		0	Fospropofol
5280453		CC(CCCC(C)(C)O)C1CCC2C(CCCC12C)=CC=C1CC(O)CC(O)C1=C	negative		0	Calcitriol
4032		N([C@]1(C([C@H]2C[C@@H]1CC2)(C)C)C)C	negative		0	Mecamylamine
8730		Ic1cc(C[C@@H](N)C(=O)O)cc(I)c1Oc1cc(I)c(O)c(I)c1	negative		0	Dextrothyroxine
1549120		S1/C(=C\C(=C\c2ccccc2)\C)/C(=O)N(CC(=O)O)C1=S	positive		1	Epalrestat
3955	loperamide	CN(C)C(=O)C(CCN1CCC(CC1)(C2=CC=C(C=C2)Cl)O)(C3=CC=CC=C3)C4=CC=CC=C4	negative	non-DILI	0
187		O(CC[N+](C)(C)C)C(=O)C	negative		0	Acetylcholine
5359272		Oc1cc2[C@]34[C@H]([C@@H](N(CC3)C)Cc2cc1)CCCC4	negative		0	Levorphanol
44152182		CC[C@H](C)[C@H]1C(=O)N[C@H](C(=O)NCC(=O)NCC(=O)N[C@H]2CSSC[C@H]3C(=O)N[C@H](C(=O)N[C@H](C(=O)N[C@H](C(=O)N[C@H](C(=O)N4CCC[C@H]4C(=O)N[C@H](C(=O)N[C@H](C(=O)N[C@H](C(=O)N[C@H](C(=O)N[C@H](C(=O)N[C@H](C(=O)N[C@H](C(=O)N[C@H](C(=O)N[C@H](C(=O)N[C@H](C(=O)N[C@@H](CSSC[C@@H](C(=O)N[C@H](C(=O)N[C@H](C(=O)N[C@H](C(=O)N[C@@H](CSSC[C@@H](C(=O)N[C@H](C(=O)N[C@H](C(=O)N[C@H](C(=O)N[C@H](C(=O)N[C@H](C(=O)N[…	negative		0	ecallantide
4680	papaverine	COC1=C(C=C(C=C1)CC2=NC=CC3=CC(=C(C=C32)OC)OC)OC	positive	most-DILI	1
60809		s1nc(C2=CCCN(C2)C)c(OCCCCCC)n1	positive		1	Xanomeline
5311181		O[C@H]1[C@@H]([C@@H]2[C@H](C1)C/C(=C\CCCC(=O)O)/C2)/C=C/[C@@H](O)[C@@H](CC#CC)C	positive		1	Iloprost
451668		O1[C@@H]([C@@H](O)C[C@@H]1n1c(=O)nc(nc1)N)CO	positive		1	Decitabine
169893		C=CC1=CC=CC=C1S(=O)(=O)[O-].[Ca+2]	negative		0	Sodium polystyrene sulfonate
23663956		CCCC(CCC)C(=O)O.CCCC(CCC)C(=O)[O-].[Na+]	positive		1	divalproex sodium
8230		C1CC(N(C1)C(=O)C2CSSCC(C(=O)NC(C(=O)NC(C(=O)NC(C(=O)NC(C(=O)N2)CC(=O)N)CCC(=O)N)CC3=CC=CC=C3)CC4=CC=C(C=C4)O)N)C(=O)NC(CCCN=C(N)N)C(=O)NCC(=O)N	negative		0	Argipressin
443872		O1[C@@]23[C@H]([C@H]4[C@](C[C@@H]12)([C@@]1(OC(=O)CC1)CC4)C)[C@@H](CC1=CC(=O)CC[C@]31C)C(=O)OC	positive		1	Eplerenone
3601		[N+]([C@H]1c2c(c3c1cccc3)cccc2)(CCCCCC[N+]([C@H]1c2c(c3c1cccc3)cccc2)(C)C)(C)C	negative		0	Hexafluorenium
5291	imatinib	CC1=C(C=C(C=C1)NC(=O)C2=CC=C(C=C2)CN3CCN(CC3)C)NC4=NC=CC(=N4)C5=CN=CC=C5	positive	most-DILI	1
73415770		P(=O)(O[C@H]1CC[C@@](CC1)(c1ccccc1)c1ccccc1)(OC[C@H](N(CC(=O)O)CC(=O)O)CN(CCN(CC(=O)O)CC(=O)O)CC(=O)O)O	positive		1	Gadofosveset
2131	ambenonium	CC[N+](CC)(CCNC(=O)C(=O)NCC[N+](CC)(CC)CC1=CC=CC=C1Cl)CC2=CC=CC=C2Cl	negative	non-DILI	0
4449		CCC1=NN(CCCN2CCN(CC2)C2=CC=CC(Cl)=C2)C(=O)N1CCOC1=CC=CC=C1	positive		1	Nefazodone
65869		Brc1ccc(S(=O)(=O)N/C=N/CCSCc2nc(sc2)N=C(N)N)cc1	positive		1	Ebrotidine
448537		Oc1ccc(/C(=C(\CC)/c2ccc(O)cc2)/CC)cc1	positive		1	Diethylstilbestrol
5314		O(CC[N+](C)(C)C)C(=O)CCC(=O)OCC[N+](C)(C)C	negative		0	Succinylcholine
4543		N(CC/C=C\1/c2c(CCc3c1cccc3)cccc2)C	positive		1	Nortriptyline
3284		O(C1(CCCCC1)C#C)C(=O)N	negative		0	Ethinamate
5362129		O=C(N1[C@@H]2[C@H](C[C@H]1C(=O)O)CCC2)[C@@H](N[C@@H](CCc1ccccc1)C(=O)OCC)C	positive		1	Ramipril
2905		OC1(CCCC1)[C@@H](c1ccccc1)C(=O)OCCN(C)C	negative		0	Cyclopentolate
131536		S(=O)(=O)(N(C[C@@H](OP(=O)(O)O)[C@@H](NC(=O)O[C@H]1CCOC1)Cc1ccccc1)CC(C)C)c1ccc(N)cc1	positive		1	Fosamprenavir
72474		Fc1c(N2C[C@H](NCC2)C)cc2n(C3CC3)cc(c(=O)c2c1C)C(=O)O	positive		1	Grepafloxacin
36273		S1[C@H]2N([C@H](C1(C)C)C(=O)O)C(=O)[C@H]2/N=C/N1CCCCCC1	positive		1	Amdinocillin
3365		OC(CN1C=NC=N1)(CN1C=NC=N1)C1=CC=C(F)C=C1F	positive		1	Fluconazole
36339	etomidate	CCOC(=O)C1=CN=CN1C(C)C2=CC=CC=C2	negative	non-DILI	0
8759		OC(=O)CN(CCN(CC(=O)O)CC(=O)O)CC(=O)O	negative		0	Edetate disodium
7028	pseudoephedrine	C[C@@H]([C@H](C1=CC=CC=C1)O)NC	negative	non-DILI	0
16231		C1(=C(N=C(C(=N1)Cl)N)N)C(=O)N=C(N)N	positive		1	amiloride
75409771		S1SC[C@H](N)C(=O)N[C@@H](C(=O)N[C@@H]([C@@H](CC)C)C(=O)N[C@@H](C(=O)N[C@@H](C(=O)N[C@@H](C(=O)N2[C@@H](CCC2)C(=O)N[C@@H](CC(C)C)C(=O)NCC(=O)N)C1)CC(=O)N)[C@H](O)C)Cc1ccc(O)cc1	negative		0	Urofollitropin
5280793		C[C@H](/C=C/[C@H](C)C(C)C)[C@H]1CC[C@@H]\2[C@@]1(CCC/C2=C\C=C/3\C[C@H](CCC3=C)O)C	negative		0	ergocalciferol
23668479		CN1C(=O)C(O)=C(N=C1C(C)(C)NC(=O)C1=NN=C(C)O1)C(=O)NCC1=CC=C(F)C=C1	positive		1	Raltegravir Potassium
3698		O=c1[nH]cc(c2ccncc2)cc1N	positive		1	Inamrinone
2762		O1c2cc3n(nc(c(=O)c3cc2OC1)C(=O)O)CC	positive		1	Cinoxacin
6256		FC(F)(F)c1cn([C@@H]2O[C@@H]([C@@H](O)C2)CO)c(=O)[nH]c1=O	negative		0	Trifluridine
146570		Fc1ccc([C@@]2(OCc3c2ccc(c3)C#N)CCCN(C)C)cc1	positive		1	Escitalopram
9568614		[S@@](=O)(Cc1ncc(c(OC)c1C)C)c1[nH]c2c(n1)ccc(OC)c2	negative		0	Esomeprazole
123610	eptifibatide	C1CC2C(=O)NC(CSSCCC(=O)NC(C(=O)NCC(=O)NC(C(=O)NC(C(=O)N2C1)CC3=CNC4=CC=CC=C43)CC(=O)O)CCCCN=C(N)N)C(=O)N	negative	non-DILI	0
16131215		Clc1ccc(C[C@@H](NC(=O)[C@H](NC(=O)C)Cc2cc3c(cc2)cccc3)C(=O)N[C@@H](C(=O)N[C@H](C(=O)N([C@H](C(=O)N[C@@H](C(=O)N[C@H](C(=O)N[C@H](C(=O)N2[C@@H](CCC2)C(=O)N[C@H](C)C(=O)N)CCCCNC(C)C)CC(C)C)CC(=O)N)Cc2ccc(O)cc2)C)CO)Cc2cccnc2)cc1	positive		1	Abarelix
3117		S(SC(=S)N(CC)CC)C(=S)N(CC)CC	positive		1	Disulfiram
5831		O(CC[N+](C)(C)C)C(=O)N	negative		0	Carbachol
13769		O1[C@@]2([C@H]([C@H]3[C@@H]([C@@]4(C(=CC(=O)C=C4)CC3)C)CC2)CCC1=O)C	negative		0	Testolactone
9444		O1[C@@H]([C@@H](O)[C@@H](O)[C@@H]1n1c(=O)nc(nc1)N)CO	positive		1	Azacitidine
5281075		O[C@@H]1[C@@H]([C@H]([C@H](O)C1)/C=C/[C@@](O)(CCCCC)C)C/C=C\CCCC(=O)O	negative		0	Carboprost
37768		O([C@H]1[C@H](NC(=O)[C@@H](O)CCN)C[C@H](N)[C@@H](O[C@H]2O[C@@H]([C@@H](O)[C@H](O)[C@H]2O)CN)[C@@H]1O)[C@H]1O[C@@H]([C@@H](O)[C@H](N)[C@H]1O)CO	positive		1	Amikacin
445354		OC/C=C(/C=C/C=C(/C=C/C1=C(CCCC1(C)C)C)\C)\C	positive		1	Vitamin a
439693		OCC1OC(CC1O)N1C=NC2=C1NC=NCC2O	positive		1	Pentostatin
3033		Clc1c(Nc2c(CC(=O)O)cccc2)c(Cl)ccc1	positive		1	Diclofenac
135398739		O1[C@@H](n2c3[nH]cnc(=O)c3nc2)CC[C@H]1CO	positive		1	Didanosine
28417		CC12CCC3C(CCC4=CC5=C(CC34C)C=NO5)C1CCC2(O)C#C	positive		1	Danazol
60947		S(=O)(=O)(N[C@@H](Cc1ccc(OCCCCC2CCNCC2)cc1)C(=O)O)CCCC	negative		0	Tirofiban
135413538		P(=O)(O)(O)n1[nH]c(nc1=O)CN1[C@H]([C@H](OCC1)O[C@@H](c1cc(cc(c1)C(F)(F)F)C(F)(F)F)C)c1ccc(F)cc1	positive		1	Fosaprepitant
7697		Clc1ccc(OC[C@H](O)CO)cc1	negative		0	Chlorphenesin
5311		ONC(=O)CCCCCCC(=O)NC1=CC=CC=C1	negative		0	Vorinostat
2471		S(=O)(=O)(N)c1c(Oc2ccccc2)c(NCCCC)cc(c1)C(=O)O	positive		1	Bumetanide
996		Oc1ccccc1	positive		1	Phenol
5480200		CO/N=C(\N)/C1=CC=C(C=C1)C2=CC=C(O2)C3=CC=C(C=C3)/C(=N/OC)/N	positive		1	pafuramidine
31072		S=c1n(ccn1C(=O)OCC)C	positive		1	Carbimazole
5775		CC1=CC=C(C=C1)N(CC1=NCCN1)C1=CC=C(O)C=C1	negative		0	Phentolamine
22419		Oc1c(cc(N/N=C/2\C=C(C(=O)C=C2)C(=O)O)cc1)C(=O)O	positive		1	Olsalazine
1993		O([C@@H](C[N+](C)(C)C)C)C(=O)C	negative		0	Methacholine
5359272	levorphanol	CN1CC[C@]23CCCC[C@H]2[C@H]1CC4=C3C=C(C=C4)O	negative	non-DILI	0
9046		O[C@@]1([C@@]2([C@H]([C@H]3[C@H](CC2)c2c(CC3)cc(OC3CCCC3)cc2)CC1)C)C#C	positive		1	Quinestrol
60838		O(C(=O)N1CC[C@H](N2CCCCC2)CC1)c1cc2c(c3Cn4c(c3nc2cc1)cc1[C@@](O)(CC)C(=O)OCc1c4=O)CC	positive		1	Irinotecan
3083544		O[C@@H](CN[C@@H](Cc1ccc(OC)cc1)C)c1cc(NC=O)c(O)cc1	negative		0	Formoterol
3162	doxylamine	CC(C1=CC=CC=C1)(C2=CC=CC=N2)OCCN(C)C	negative	non-DILI	0
3478		CC1=NC=C(N=C1)C(=O)NCCC2=CC=C(C=C2)S(=O)(=O)NC(=O)NC3CCCCC3	positive		1	glipizide
4737		O=C1NC(=O)NC(=O)C1([C@@H](CCC)C)CC	negative		0	Pentobarbital
4753		O=C(NC(=O)N)Cc1ccccc1	positive		1	Phenacemide
4594		[S@](=O)(Cc1ncc(c(OC)c1C)C)c1[nH]c2c(n1)ccc(OC)c2	positive		1	Omeprazole
47641		N(Cc1c2c(ccc1)cccc2)(C/C=C/c1ccccc1)C	negative		0	Naftifine
14052		OC[C@@H](NCCN[C@@H](CC)CO)CC	positive		1	Ethambutol
3775		O=C(N)[C@](CC[N+](C(C)C)(C(C)C)C)(c1ccccc1)c1ccccc1	negative		0	Isopropamide
4616		Clc1cc2C(=N[C@H](O)C(=O)Nc2cc1)c1ccccc1	positive		1	Oxazepam
135403821		O([C@H]1[C@@H]([C@H](O)[C@@H]([C@@H](O)[C@@H](C)/C=C/C=C(/C(=O)NC2=C(O)c3c(C(=O)/C/2=C/NN2CCN(C4CCCC4)CC2)c2c(O[C@](O/C=C/[C@H](OC)[C@H]1C)(C2=O)C)c(c3O)C)\C)C)C)C(=O)C	positive		1	Rifapentine
2478		S(=O)(=O)(OCCCCOS(=O)(=O)C)C	positive		1	Busulfan
153994	clevidipine	CCCC(=O)OCOC(=O)C1=C(NC(=C(C1C2=C(C(=CC=C2)Cl)Cl)C(=O)OC)C)C	negative	non-DILI	0
3229		Fc1c(N2CCNCC2)nc2n(CC)cc(c(=O)c2c1)C(=O)O	positive		1	Enoxacin
4449	nefazodone	CCC1=NN(C(=O)N1CCOC2=CC=CC=C2)CCCN3CCN(CC3)C4=CC(=CC=C4)Cl	positive	most-DILI	1
151166	lumiracoxib	CC1=CC(=C(C=C1)NC2=C(C=CC=C2Cl)F)CC(=O)O	positive	most-DILI	1
25074470		O=C(N1[C@@H](CCC1)C(=O)NCC(=O)N)[C@H](NC(=O)[C@H](NC(=O)[C@H](NC(=O)[C@H](NC(=O)[C@H](NC(=O)[C@@H](NC(=O)[C@@H](NC(=O)[C@H]1NC(=O)CC1)Cc1[nH]cnc1)Cc1c2c([nH]c1)cccc2)CO)Cc1ccc(O)cc1)Cc1c2c([nH]c1)cccc2)CC(C)C)CCCN=C(N)N	negative		0	Triptorelin
10178		O=N(=O)c1c(N(N(=O)=O)C)c(N(=O)=O)cc(N(=O)=O)c1	positive		1	Nitramine
9887054		C1CC[C@H]([C@@H](C1)N)N.C(=O)(C(=O)[O-])[O-].[Pt+2]	positive		1	oxaliplatin
5245		P(=O)(O)(O)C(P(=O)(O)O)(O)Cc1cccnc1	negative		0	Risedronate
72287		S1c2c(N(C[C@@H](CN(C)C)C)c3c1cccc3)cc(OC)cc2	negative		0	Methotrimeprazine
5481173		S1[C@H]2N(C(=O)[C@H]2NC(=O)/C(=N\OC(C)(C)C(=O)O)/c2nc(sc2)N)C(=C(C1)C[n+]1ccccc1)C(=O)O	positive		1	Ceftazidime
9853654		S(CC[C@H](NC(=O)[C@@H](NC(=O)CCNC(=O)OCC(C)C)Cc1c2c([nH]c1)cccc2)C(=O)N[C@@H](CC(=O)O)C(=O)N[C@@H](Cc1ccccc1)C(=O)N)C	negative		0	Pentagastrin
20824		S1[C@H]2N([C@H](C1(C)C)C(=O)O)C(=O)[C@H]2NC(=O)[C@@H](c1ccccc1)C(=O)O	positive		1	Carbenicillin
6761		C1CN(CCC1C(=O)N)CCCN2C3=CC=CC=C3SC4=C2C=C(C=C4)Cl	positive		1	pipamazine
5754		C[C@]12CCC(=O)C=C1CC[C@@H]3[C@@H]2[C@H](C[C@]4([C@H]3CC[C@@]4(C(=O)CO)O)C)O	negative		0	hydrocortisone
5288826	morphine	CN1CC[C@]23[C@@H]4[C@H]1CC5=C2C(=C(C=C5)O)O[C@H]3[C@H](C=C4)O	negative	non-DILI	0
969472		Clc1ccc(N2[C@@H](OC(=O)N3CCN(CC3)C)c3nccnc3C2=O)nc1	negative		0	Eszopiclone
3365		Fc1c([C@](O)(Cn2ncnc2)Cn2ncnc2)ccc(F)c1	positive		1	Fluconazole
3335		O=C(c1ccc(c2ccccc2)cc1)CCC(=O)O	positive		1	Fenbufen
2284		Clc1ccc([C@@H](CC(=O)O)CN)cc1	positive		1	Baclofen
3202	edrophonium	CC[N+](C)(C)C1=CC(=CC=C1)O	negative	non-DILI	0
7699		CCCCNC1=CC=C(C=C1)C(=O)OCCOCCOCCOCCOCCOCCOCCOCCOCCOC	negative		0	Benzonatate
3639		Clc1c(S(=O)(=O)N)cc2S(=O)(=O)NCNc2c1	positive		1	Hydrochlorothiazide
216258	colistimethate	CCC(C)CCCCC(=O)NC(CCNCS(=O)(=O)[O-])C(=O)NC(C(C)O)C(=O)NC(CCNCS(=O)(=O)[O-])C(=O)NC1CCNC(=O)C(NC(=O)C(NC(=O)C(NC(=O)C(NC(=O)C(NC(=O)C(NC1=O)CCNCS(=O)(=O)[O-])CC(C)C)CC(C)C)CCNCS(=O)(=O)[O-])CCNCS(=O)(=O)[O-])C(C)O.[Na+].[Na+].[Na+].[Na+].[Na+]	negative	non-DILI	0
2249		O(C[C@@H](O)CNC(C)C)c1ccc(cc1)CC(=O)N	negative		0	Atenolol
60652		Clc1cc([C@@H](n2ccnc2)c2cc3[nH]cnc3cc2)ccc1	positive		1	Liarozole
38853	methyldopa	C[C@](CC1=CC(=C(C=C1)O)O)(C(=O)O)N	positive	most-DILI	1
24066		O1[C@@H](n2ccc(nc2=O)N)CC[C@H]1CO	positive		1	Zalcitabine
2720		C1=C2C(=CC(=C1Cl)S(=O)(=O)N)S(=O)(=O)N=CN2	positive		1	chlorothiazide
3516	guaifenesin	COC1=CC=CC=C1OCC(CO)O	negative	non-DILI	0
9815560		OC(=O)[C@H]1NC[C@@H](C2CCCCC2)C1	positive		1	Streptokinase
5282165		O([C@H]1[C@H](N(C)C)[C@@H](O)[C@@H](O[C@@H]1C)O[C@H]1[C@H](C[C@H]([C@@H](O)/C=C/C=C/C[C@H](OC(=O)C[C@@H](OC(=O)C)[C@@H]1OC)C)C)CC=O)[C@@H]1O[C@H]([C@H](OC(=O)CC(C)C)[C@](O)(C1)C)C	positive		1	Josamycin
5663		O=C(N1CCN(CC1)c1cc2CCC(=O)Nc2cc1)c1cc(OC)c(OC)cc1	positive		1	Vesnarinone
4368136		CC(=O)NC1C(O)OC(CO)C(OS(O)(=O)=O)C1OC1OC(C(O)C(O)C1O)C(O)=O	positive		1	6-[3-Acetamido-2-hydroxy-6-(hydroxymethyl)-5-sulfooxyoxan-4-yl]oxy-3,4,5-trihydroxyoxane-2-carboxylic acid
91270		O=C(N1[C@@H](Cc2c(C1)cc(OC)c(OC)c2)C(=O)O)[C@@H](N[C@@H](CCc1ccccc1)C(=O)OCC)C	positive		1	Moexipril
2725		Clc1ccc([C@H](CCN(C)C)c2ncccc2)cc1	negative		0	Chlorpheniramine
31275		O1CCOCC1	positive		1	Dioxane
5312125		FC(F)(F)COc1c(OCCN[C@@H](Cc2cc3c(N(CC3)CCCO)c(c2)C(=O)N)C)cccc1	positive		1	Silodosin
38409	ticrynafen	C1=CSC(=C1)C(=O)C2=C(C(=C(C=C2)OCC(=O)O)Cl)Cl	positive	most-DILI	1
2141	amifostine	C(CN)CNCCSP(=O)(O)O	negative	non-DILI	0
3168		Fc1ccc(C(=O)CCCN2CCC(=CC2)n2c3c([nH]c2=O)cccc3)cc1	negative		0	Droperidol
2405		O(C[C@@H](O)CNC(C)C)c1ccc(COCCOC(C)C)cc1	positive		1	Bisoprolol
9552071		CC(NCC(C)(C)CNC(C)C(C)=NO)C(C)=NO	negative		0	Exametazime
208908	lapatinib	CS(=O)(=O)CCNCC1=CC=C(O1)C2=CC3=C(C=C2)N=CN=C3NC4=CC(=C(C=C4)OCC5=CC(=CC=C5)F)Cl	positive	most-DILI	1
9681		O=C(N[C@@H](CC)CO)[C@H]1CN([C@H]2C(=C1)c1c3c(C2)cn(c3ccc1)C)C	negative		0	Methysergide
4120		C[N+]1(C2CC(CC1C3C2O3)OC(=O)C(CO)C4=CC=CC=C4)C	negative		0	methylscopolamine bromide
20279		Clc1nc2n([C@@H]3O[C@@H]([C@@H](O)C3)CO)cnc2c(n1)N	positive		1	Cladribine
3033877		O(C(=O)CCCCCCC)C[C@H](O)CO	positive		1	Monoctanoin
70691388		SC[C@H](NC(=O)[C@@H](NC(=O)[C@@H](NC(=O)[C@@H](NC(=O)[C@@H](NC(=O)[C@@H](NC(=O)[C@@H](N)CCCCN)CS)CC(=O)N)[C@H](O)C)C)[C@H](O)C)C(=O)N[C@H](C(=O)N[C@H](C(=O)N[C@H](C(=O)N[C@@H](CCCNC(=N)N)C(=O)N[C@@H](CC(C)C)C(=O)N[C@H](C(=O)N[C@H](C(=O)N[C@H](C(=O)N[C@H](C(=O)N[C@H](C(=O)N[C@H](C(=O)N[C@H](C(=O)N[C@H](C(=O)N[C@H](C(=O)N[C@H](C(=O)N[C@H](C(=O)NCC(=O)N1[C@@H](CCC1)C(=O)N[C@H](C(=O)N[C@H](C(=O)N1[C@…	negative		0	Pramlintide
5816		O[C@H](c1cc(O)c(O)cc1)CNC	negative		0	Epinephrine
107807		O=C(N1[C@@H]2[C@H](C[C@H]1C(=O)O)CCCC2)[C@@H](N[C@@H](CCC)C(=O)OCC)C	negative		0	Perindopril
2541		CCOC1=NC2=CC=CC(=C2N1CC3=CC=C(C=C3)C4=CC=CC=C4C5=NNN=N5)C(=O)O	positive		1	candesartan
4919		OC(CCN1CCCC1)(C1CCCCC1)C1=CC=CC=C1	negative		0	Procyclidine
3826		OC(=O)[C@H]1CCn2c1ccc2C(=O)c1ccccc1	positive		1	Ketorolac
2811		Clc1c(C2=NCC(=O)N(c3sc(cc23)CC)C)cccc1	positive		1	Clotiazepam
5910		O1C[C@@H]([C@H](CC)C1=O)Cc1n(cnc1)C	negative		0	Pilocarpine
5280453		OC(CCC[C@H]([C@@H]1[C@@]2([C@@H](CC1)/C(=C/C=C\1/C[C@@H](O)C[C@H](O)C1=C)/CCC2)C)C)(C)C	negative		0	Calcitriol
5311304		O1[C@@H]2[C@]34[C@](O)([C@H](N(CC3)CC3CCC3)Cc3c4c1c(O)cc3)CC[C@@H]2O	negative		0	Nalbuphine
2717		Clc1ccc([C@H]2S(=O)(=O)CCC(=O)N2C)cc1	positive		1	Chlormezanone
60714	gadoteridol	CC(CN1CCN(CCN(CCN(CC1)CC(=O)[O-])CC(=O)[O-])CC(=O)[O-])O.[Gd+3]	negative	non-DILI	0
30323		C[C@H]1[C@H]([C@H](C[C@@H](O1)O[C@H]2C[C@@](CC3=C(C4=C(C(=C23)O)C(=O)C5=C(C4=O)C=CC=C5OC)O)(C(=O)C)O)N)O	negative		0	daunorubicin
441314	miglitol	C1[C@@H]([C@H]([C@@H]([C@H](N1CCO)CO)O)O)O	negative	non-DILI	0
135410875		O=c1nc([nH]c2[nH]cc(CCc3ccc(cc3)C(=O)N[C@H](CCC(=O)O)C(=O)O)c12)N	positive		1	Pemetrexed
5280795		O[C@@H]1C/C(=C/C=C\2/[C@H]3[C@@]([C@H](CC3)[C@@H](CCCC(C)C)C)(CCC2)C)/C(=C)CC1	negative		0	Vitamin d
12620		OCCCCCCCCCCCCCCCCCCCCCC	negative		0	Docosanol
10531		O1[C@]2(O)N([C@H](C(=O)N3[C@H]2CCC3)Cc2ccccc2)C(=O)[C@@]1(NC(=O)[C@@H]1C[C@H]2[C@H](N(C1)C)Cc1c3c2cccc3[nH]c1)C	negative		0	Dihydroergotamine
216235		CC1=CC2=C(C=C1CC(=O)C3=C(C=CS3)S(=O)(=O)NC4=C(C(=NO4)C)Cl)OCO2	positive		1	sitaxsentan
441281		CN1C(=C2C(=NC(=N2)Cl)N(C1=O)C)[O-].C[NH+](C)CCOC(C1=CC=CC=C1)C2=CC=CC=C2	negative		0	dimenhydrinate
6918558		O(c1c([C@H](CCN(C(C)C)C(C)C)c2ccccc2)cc(cc1)CO)C(=O)C(C)C	negative		0	Fesoterodine
4748		Clc1cc2N(CCCN3CCN(CC3)CCO)c3c(Sc2cc1)cccc3	positive		1	Perphenazine
60753	ibutilide	CCCCCCCN(CC)CCCC(C1=CC=C(C=C1)NS(=O)(=O)C)O	negative	non-DILI	0
54677971		S1(=O)(=O)N(/C(=C(\O)/Nc2ncccc2)/C(=O)c2sccc12)C	positive		1	Tenoxicam
9298		Clc1c(OP(=S)(OC)OC)cc(Cl)c(Cl)c1	positive		1	Ronnel
172307		COC1=CC=CC2=C1C1CN(CCCCN3C(=O)NC4=C(SC5=NC=C(N=C45)C4=CC=CC=C4)C3=O)CC1CO2	positive		1	Fiduxosin
4634		O[C@@](C1CCCCC1)(c1ccccc1)C(=O)OCC#CCN(CC)CC	negative		0	Oxybutynin
5780		O[C@@H]([C@H](O)[C@@H](O)CO)[C@H](O)CO	negative		0	Sorbitol
444795		OC(=O)/C=C(/C=C/C=C(/C=C/C1=C(CCCC1(C)C)C)\C)\C	positive		1	Tretinoin
60700	topotecan	CC[C@@]1(C2=C(COC1=O)C(=O)N3CC4=C(C3=C2)N=C5C=CC(=C(C5=C4)CN(C)C)O)O	negative	non-DILI	0
135398738		CN(C)NN=C1N=CN=C1C(N)=O	positive		1	Dacarbazine
104799		ClCCN(N=O)C(=O)N[C@H](P(=O)(OCC)OCC)C	positive		1	Fotemustine
135398559		O=c1nc([nH]c2NC[C@@H](N(c12)C=O)CNc1ccc(cc1)C(=O)N[C@@H](CCC(=O)O)C(=O)O)N	negative		0	Levoleucovorin
838		CNCC(O)C1=CC=C(O)C(O)=C1	negative		0	DL-Adrenaline
5284373		O[C@@H]([C@@H]1N(C(=O)[C@@H](N(C(=O)[C@@H](N(C(=O)[C@H](N(C(=O)[C@H](NC(=O)[C@H](NC(=O)[C@@H](N(C(=O)[C@@H](NC(=O)[C@@H](N(C(=O)CN(C(=O)[C@@H](NC1=O)CC)C)C)CC(C)C)C(C)C)C)CC(C)C)C)C)C)CC(C)C)C)CC(C)C)C)C(C)C)C)[C@@H](C/C=C/C)C	positive		1	Cyclosporine
124087		Clc1cc2c(C(=C3CCNCC3)c3ncccc3CC2)cc1	positive		1	Desloratadine
172307		COC1=CC=CC2=C1[C@@H]3CN(C[C@@H]3CO2)CCCCN4C(=O)C5=C(C6=NC(=CN=C6S5)C7=CC=CC=C7)NC4=O	positive		1	fiduxosin
137		O=C(CCC(=O)O)CN	positive		1	Aminolevulinic acid
114965		CCCCOCC(CN1C(=O)C(C(=O)NC1=O)(CC)C2=CC=CC=C2)OC(=O)N.CCCCOCC(CN1C(=O)C(C(=O)N(C1=O)CC(COCCCC)OC(=O)N)(CC)C2=CC=CC=C2)OC(=O)N.CCC1(C(=O)NC(=O)NC1=O)C2=CC=CC=C2	positive		1	tetrabamate
6883	isosorbide dinitrate	C1[C@H]([C@@H]2[C@H](O1)[C@H](CO2)O[N+](=O)[O-])O[N+](=O)[O-]	negative	non-DILI	0
3825		OC(=O)[C@@H](c1cc(ccc1)C(=O)c1ccccc1)C	positive		1	Ketoprofen
443944		Ic1c(C(=O)N[C@@H]2[C@@H](O)[C@H](O)[C@H](O[C@H]2O)CO)c(I)c(NC(=O)C)c(I)c1N(C)C(=O)C	negative		0	Metrizamide
5282448		S(=O)(=O)(O)N[C@@H]1[C@@H](OS(=O)(=O)O)[C@H](O[C@@H]2O[C@@H]([C@@H](O[C@H]3O[C@@H]([C@@H](O)[C@H](O)[C@H]3NS(=O)(=O)O)COS(=O)(=O)O)[C@H](O)[C@H]2O)C(=O)O)[C@H](O[C@H]1O[C@H]1[C@H](O)[C@@H](OS(=O)(=O)O)[C@@H](O[C@H]1C(=O)O)O[C@H]1[C@H](O)[C@@H](NS(=O)(=O)O)[C@H](O[C@@H]1COS(=O)(=O)O)OC)COS(=O)(=O)O	positive		1	Fondaparinux
5322		S(=O)(=O)(Nc1nc(=O)n(CC)cc1)c1ccc(N)cc1	positive		1	Sulfacytine
33572		O[C@@H]([C@@H](NCCc1ccc(O)cc1)C)c1ccc(O)cc1	positive		1	Ritodrine
3033538		N1(CCN(CC1)c1c(cccc1)C)CCc1n2CCCCc2nn1	negative		0	Dapiprazole
4195	midodrine	COC1=CC(=C(C=C1)OC)C(CNC(=O)CN)O	negative	non-DILI	0
33176	clometacin	CC1=C(C2=C(N1CC(=O)O)C=C(C=C2)OC)C(=O)C3=CC=C(C=C3)Cl	positive	most-DILI	1
441306		O([C@H]1[C@H](NCC)C[C@H](N)[C@@H](O[C@H]2OC(=CC[C@H]2N)CN)[C@@H]1O)[C@H]1OC[C@](O)([C@H](NC)[C@H]1O)C	positive		1	Netilmicin
5071		N[C@@H]([C@]12C[C@@H]3C[C@H](C1)C[C@H](C2)C3)C	negative		0	Rimantadine
5402	terbinafine	CC(C)(C)C#CC=CCN(C)CC1=CC=CC2=CC=CC=C21	positive	most-DILI	1
135191		O1[C@H](O)[C@H](O)[C@@H](O)[C@H](O)C1	negative		0	Xylose
47319		O(c1cc2[C@H]([N+](CCc2cc1OC)(CCC(=O)OCCCCCOC(=O)CC[N+]1([C@@H](c2c(CC1)cc(OC)c(OC)c2)Cc1cc(OC)c(OC)cc1)C)C)Cc1cc(OC)c(OC)cc1)C	negative		0	Atracurium
9568512		S=C(N/N=C/c1ccc(NC(=O)C)cc1)N	positive		1	Amithiozone
4454		NCC1OC(OC2C(CO)OC(OC3C(O)C(N)CC(N)C3OC3OC(CN)C(O)C(O)C3N)C2O)C(N)C(O)C1O	negative		0	Dekamycin II
5311412		O[C@@H]1[C@H]2[C@H]([C@H]3[C@@]([C@@]([C@@H](C3)C)(C)C(=O)CC)(C1)C)CCC1=CC(=O)C=C[C@]21C	negative		0	Rimexolone
60961	adenosine	C1=NC2=C(C(=N1)N)N=CN2[C@H]3[C@@H]([C@@H]([C@H](O3)CO)O)O	negative	non-DILI	0
2370	bethanechol	CC(C[N+](C)(C)C)OC(=O)N	negative	non-DILI	0
60919	tasosartan	CC1=C2CCC(=O)N(C2=NC(=N1)C)CC3=CC=C(C=C3)C4=CC=CC=C4C5=NNN=N5	positive	most-DILI	1
3053		C(CN(CC(=O)O)CC(=O)O)N(CCN(CC(=O)O)CC(=O)O)CC(=O)O	negative		0	pentetic acid
5280360		O[C@H]1[C@@H]([C@H](C(=O)C1)C/C=C\CCCC(=O)O)/C=C/[C@@H](O)CCCCC	positive		1	Dinoprostone
3342	fenoprofen	CC(C1=CC(=CC=C1)OC2=CC=CC=C2)C(=O)O	positive	most-DILI	1
2895		N(CC/C=C\1/c2c(C=Cc3c1cccc3)cccc2)(C)C	positive		1	Cyclobenzaprine
8378		O([C@H]1[C@H](O[C@H]2O[C@@H]([C@@H](O)[C@H](O)[C@H]2N)CN)[C@@H](N)C[C@@H](N)[C@@H]1O)[C@@H]1O[C@@H]([C@@H](O[C@H]2O[C@H]([C@@H](O)[C@H](O)[C@H]2N)CN)[C@H]1O)CO	negative		0	Neomycin
29327		O1[C@@H]([C@@H](O)[C@H](O)[C@@H](NC(=O)N(N=O)C)[C@H]1O)CO	positive		1	Streptozocin
5353830	nitrofurantoin	C1C(=O)NC(=O)N1/N=C\C2=CC=C(O2)[N+](=O)[O-]	positive	most-DILI	1
60613		P(=O)(O)(O)CO[C@@H](Cn1ccc(nc1=O)N)CO	negative		0	Cidofovir
436058		CC1=CC(=C(C=C1)C(=O)C(=C)CN(C)C)C	positive		1	pegaspargase
456255		S1[C@H]2N(C(=O)[C@H]2NC(=O)[C@H](O)c2ccccc2)C(=C(C1)CSc1n(nnn1)C)C(=O)O	positive		1	Cefamandole
16130957		Clc1ccc(C[C@H](NC(=O)[C@H](NC(=O)C)Cc2cc3c(cc2)cccc3)C(=O)N[C@H](C(=O)N[C@@H](C(=O)N[C@@H](C(=O)N[C@@H](C(=O)N[C@H](C(=O)N[C@H](C(=O)N2[C@@H](CCC2)C(=O)N[C@H](C)C(=O)N)CCCCN=C(NCC)NCC)CC(C)C)CCCCN=C(NCC)NCC)Cc2ccc(O)cc2)CO)Cc2cccnc2)cc1	negative		0	Ganirelix
498142		C1CC(C1)(C(=O)O)C(=O)O.[NH2-].[NH2-].[Pt]	positive		1	carboplatin
5353758		S(/C(=N/OC(=O)NC)/C)C	positive		1	Methomyl
2341		CC(CC1=CC=CC=C1)N(C)CC1=CC=CC=C1	negative		0	Benzfetamine
129211		S(=O)(=O)(N)c1cc(C[C@H](NCCOc2c(OCC)cccc2)C)ccc1OC	negative		0	Tamsulosin
30487		O1[C@@H]([C@H](N(CC1)C)C)c1ccccc1	negative		0	Phendimetrazine
387447		O=C(N[C@H](CC(C)C)B(O)O)[C@H](NC(=O)c1nccnc1)Cc1ccccc1	positive		1	Bortezomib
3055		O[C@@](CCCN1CCCCC1)(c1ccccc1)c1ccccc1	negative		0	Diphenidol
216237		CC1=CC=CC=C1C(=O)NC2=CC(=C(C=C2)C(=O)N3CCCC(C4=C3C=CC(=C4)Cl)O)C	positive		1	tolvaptan
3827		s1c2c(C(=C3CCN(CC3)C)c3c(CC2=O)cccc3)cc1	negative		0	Ketotifen
6759		CC1=CC2=C(C=C1C)N(C3=NC(=O)NC(=O)C3=N2)C[C@H]([C@H]([C@H](CO)O)O)O	negative		0	riboflavin
6307		Clc1c(S(=O)(=O)N)cc2c(N[C@@H](NC2=O)CC)c1	positive		1	Quinethazone
28417	danazol	C[C@]12CC[C@H]3[C@H]([C@@H]1CC[C@]2(C#C)O)CCC4=CC5=C(C[C@]34C)C=NO5	positive	most-DILI	1
3397		FC(F)(F)c1cc(NC(=O)C(C)C)ccc1N(=O)=O	positive		1	Flutamide
4495	nimesulide	CS(=O)(=O)NC1=C(C=C(C=C1)[N+](=O)[O-])OC2=CC=CC=C2	positive	most-DILI	1
51634		O[C@@H]1[C@H](N(C[C@H](O)[C@H]1O)CCCC)CO	negative		0	Miglustat
636397		O([C@H]1C[C@@](O)(Cc2c1c(O)c1c(c2O)C(=O)c2c(C1=O)c(OC)ccc2)C(=O)CO)[C@H]1O[C@@H]([C@@H](O[C@H]2OCCCC2)[C@H](N)C1)C	positive		1	Pirarubicin
446541		O1Cc2c(c(O)c(c(OC)c2C)C/C=C(/CCC(=O)O)\C)C1=O	positive		1	Mycophenolic acid
3518		NC(N)=NCCN1CCCCCCC1	negative		0	Guanethidine
2187		n1(ncnc1)Cc1cc(C(C)(C)C#N)cc(C(C)(C)C#N)c1	positive		1	Anastrozole
2712		CN=C1CN(O)C(C2=CC=CC=C2)=C2C=C(Cl)C=CC2=N1	positive		1	Chlordiazepoxide
2784		O([C@H]1[C@@H]2CC[N@+](C1)(CC2)C)C(=O)[C@](O)(c1ccccc1)c1ccccc1	negative		0	Clidinium
16132446	pramlintide	CC[C@H](C)[C@@H](C(=O)N[C@@H](CC(C)C)C(=O)N1CCC[C@H]1C(=O)N2CCC[C@H]2C(=O)N[C@@H]([C@@H](C)O)C(=O)N[C@@H](CC(=O)N)C(=O)N[C@@H](C(C)C)C(=O)NCC(=O)N[C@@H](CO)C(=O)N[C@@H](CC(=O)N)C(=O)N[C@@H]([C@@H](C)O)C(=O)N[C@@H](CC3=CC=C(C=C3)O)C(=O)N)NC(=O)[C@@H]4CCCN4C(=O)CNC(=O)[C@H](CC5=CC=CC=C5)NC(=O)[C@H](CC(=O)N)NC(=O)[C@H](CC(=O)N)NC(=O)[C@H](CO)NC(=O)[C@H](CO)NC(=O)[C@H](CC6=CN=CN6)NC(=O)[C@H](C(C)C)NC…	negative	non-DILI	0
33624		s1nc(N2CCOCC2)c(OC[C@@H](O)CNC(C)(C)C)n1	negative		0	Timolol
439260		NCC(O)C1=CC=C(O)C(O)=C1	negative		0	Norepinephrine
5281107		O[C@@H]1C/C(=C/C=C\2/[C@H]3[C@@]([C@H](CC3)[C@H](C)/C=C/[C@@H](C(C)C)C)(CCC2)C)/C(=C)[C@@H](O)C1	negative		0	Doxercalciferol
6834		Brc1ccc([C@H](CCN(C)C)c2ncccc2)cc1	negative		0	Brompheniramine
4638		CC1(O)CCC2C3CCC4CC(=O)C(CC4(C)C3CCC12C)=CO	positive		1	17-Hydroxy-2-(hydroxymethylidene)-10,13,17-trimethyl-1,4,5,6,7,8,9,11,12,14,15,16-dodecahydrocyclopenta[a]phenanthren-3-one
3278		Clc1c(C(=O)C(=C)CC)ccc(OCC(=O)O)c1Cl	positive		1	Ethacrynic acid
6398764		P(=O)(OCOC(=O)OC(C)C)(OCOC(=O)OC(C)C)CO[C@@H](Cn1c2ncnc(N)c2nc1)C	positive		1	Tenofovir disoproxil fumarate
5282379		OC(=O)/C=C(\C=C\C=C(\C=C\C1=C(CCCC1(C)C)C)/C)/C	positive		1	Isotretinoin
4107		O(C[C@H](O)COC(=O)N)c1c(OC)cccc1	negative		0	Methocarbamol
5281021	minocycline	CN(C)[C@H]1[C@@H]2C[C@@H]3CC4=C(C=CC(=C4C(=C3C(=O)[C@@]2(C(=O)/C(=C(/N)\O)/C1=O)O)O)O)N(C)C	positive	most-DILI	1
4260		O(c1c(C(C)C)cc(OC(=O)C)c(c1)C)CCN(C)C	positive		1	Moxisylyte
6445540		s1cc(nc1C)/C=C(/[C@H]1NC(=O)C[C@H](O)C(C(=O)[C@@H]([C@@H](O)[C@H](CCC[C@]2(O[C@H]2C1)C)C)C)(C)C)\C	negative		0	Ixabepilone
9433		CN1C2=C(C(=O)N(C1=O)C)NC=N2.CN1C2=C(C(=O)N(C1=O)C)NC=N2.C(CN)N	negative		0	aminophylline
5479539		S1[C@H]2N(C(=O)[C@H]2NC(=O)/C(=N/OC)/c2nc(sc2)N)C(=C(C1)C[n+]1c2CCCc2ccc1)C(=O)O	positive		1	Cefpirome
5994		O=C([C@@H]1[C@@]2([C@H]([C@H]3[C@@H]([C@@]4(C(=CC(=O)CC4)CC3)C)CC2)CC1)C)C	positive		1	Progesterone
541384		Ic1c(C[C@@H](CC)C(=O)O)c(I)cc(I)c1NC(=O)CCC	negative		0	Tyropanoate sodium
2581		Clc1cc2c3c([nH]c2cc1)cc([C@@H](C)C(=O)O)cc3	positive		1	Carprofen
60795		Clc1c(N2CCN(CC2)CCCCOc2cc3NC(=O)CCc3cc2)cccc1Cl	negative		0	Aripiprazole
4935		O(CCN(CC)CC)C(=O)c1cc(N)c(OCCC)cc1	negative		0	Proparacaine
27648		Ic1c(N(C[C@@H](C)C(=O)O)C(=O)C)c(I)cc(I)c1N	negative		0	Iocetamic acid
2809		Clc1cc2C(=N[C@@H](C(=O)Nc2cc1)C(=O)O)c1ccccc1	positive		1	Clorazepate
25074887		Clc1ccc(C[C@@H](NC(=O)[C@H](NC(=O)C)Cc2cc3c(cc2)cccc3)C(=O)N[C@@H](C(=O)N[C@H](C(=O)N[C@H](C(=O)N[C@@H](C(=O)N[C@H](C(=O)N[C@H](C(=O)N2[C@@H](CCC2)C(=O)N[C@H](C)C(=O)N)CCCN=C(N)N)CC(C)C)CCCNC(=O)N)Cc2ccc(O)cc2)CO)Cc2cccnc2)cc1	positive		1	Cetrorelix
3305	etidronic acid	CC(O)(P(=O)(O)O)P(=O)(O)O	negative	non-DILI	0
3739	iodipamide meglumine	C1=C(C(=C(C(=C1I)NC(=O)CCCCC(=O)NC2=C(C=C(C(=C2I)C(=O)O)I)I)I)C(=O)O)I	negative	non-DILI	0
89594		N1([C@@H](CCC1)c1cccnc1)C	negative		0	Nicotine
5568		S1c2c(N(CCCN(C)C)c3c1cccc3)cc(cc2)C(F)(F)F	positive		1	Triflupromazine
5282242		S1[C@H]2N(C(=O)[C@H]2NC(=O)/C(=C\CC(=O)O)/c2nc(sc2)N)C(=CC1)C(=O)O	positive		1	Ceftibuten
9034		O=C1N(C(=O)NC(=O)[C@]1([C@@H](C)C#CCC)CC=C)C	positive		1	Methohexital
3724		Ic1c(N(C[C@H](O)CN(c2c(I)c(c(I)c(c2I)C(=O)NC[C@H](O)CO)C(=O)NC[C@H](O)CO)C(=O)C)C(=O)C)c(I)c(c(I)c1C(=O)NC[C@H](O)CO)C(=O)NC[C@H](O)CO	negative		0	Iodixanol
11806		CC(C)(CO)N.CN1C2=C(C(=O)N(C1=O)C)NC(=N2)Br	negative		0	pamabrom
5362116		O=C(N([C@H]1Cc2c(C1)cccc2)CC(=O)O)[C@@H](N[C@@H](CCc1ccccc1)C(=O)OCC)C	positive		1	Delapril
14677		S1c2c(N(C[C@H]3CCN(C3)C)c3c1cccc3)cccc2	positive		1	Methdilazine
104865		S(=O)(=O)(Nc1nc(nc(OCCO)c1Oc1c(OC)cccc1)c1ncccn1)c1ccc(C(C)(C)C)cc1	positive		1	Bosentan
5746		O([C@@]12N(C[C@@H]3N[C@H]13)C1=C([C@H]2COC(=O)N)C(=O)C(=C(C1=O)C)N)C	positive		1	Mitomycin
65628		ClCCN(c1cc2nc(n(c2cc1)C)CCCC(=O)O)CCCl	negative		0	Bendamustine
5282230		O(c1cc(ccc1OC)/C=C/C(=O)Nc1c(cccc1)C(=O)O)C	positive		1	Tranilast
5193		O=C1NC(=O)NC(=O)C1([C@@H](CCC)C)CC=C	negative		0	Secobarbital
26757		CC(CC1=CC=CC=C1)N(C)CC#C	negative		0	Selegiline
4781		O=C1N(N(C(=O)[C@H]1CCCC)c1ccccc1)c1ccccc1	positive		1	Phenylbutazone
6179		CC(NN)C1=CC=CC=C1	positive		1	Mebanazine
441074		O[C@H]([C@@H]1N2C[C@@H]([C@H](C1)CC2)C=C)c1c2c(ncc1)ccc(OC)c2	positive		1	Quinidine
5284513		O(c1c(c(c(c(c1)C)/C=C/C(=C/C=C/C(=C\C(=O)O)/C)/C)C)C)C	positive		1	Acitretin
2723601		S=c1nc([nH]c2nc[nH]c12)N	positive		1	Thioguanine
444013	gadoversetamide	COCCNC(=O)CN(CCN(CCN(CC(=O)NCCOC)CC(=O)[O-])CC(=O)[O-])CC(=O)[O-].[Gd+3]	negative	non-DILI	0
460612		ClCCN(c1ccc(C[C@H](N)C(=O)O)cc1)CCCl	positive		1	Melphalan
62959	trovafloxacin	C1[C@@H]2[C@@H](C2N)CN1C3=C(C=C4C(=O)C(=CN(C4=N3)C5=C(C=C(C=C5)F)F)C(=O)O)F	positive	most-DILI	1
47472		Clc1c(S[C@@H](CCc2ccc(Cl)cc2)Cn2ccnc2)c(Cl)ccc1	negative		0	Butoconazole
6832		CN1[C@@H]2CC[C@@H]1CC(C2)OC(C3=CC=CC=C3)C4=CC=CC=C4	negative		0	benztropine
2381		OC(CCN1CCCCC1)(C1CC2CC1C=C2)C1=CC=CC=C1	negative		0	Biperiden
5878		O[C@@]1([C@@]2([C@H]([C@H]3[C@@H]([C@@]4([C@@H](CC3)CC(=O)OC4)C)CC2)CC1)C)C	positive		1	Oxandrolone
31703		O([C@H]1C[C@@](O)(Cc2c1c(O)c1c(c2O)C(=O)c2c(C1=O)c(OC)ccc2)C(=O)CO)[C@@H]1O[C@H]([C@@H](O)[C@@H](N)C1)C	positive		1	Doxorubicin
4649		NC1=CC=C(C(O)=O)C(O)=C1	positive		1	Aminosalicylic Acid
119182		Clc1nc2n([C@@H]3O[C@@H]([C@@H](O)[C@@H]3F)CO)cnc2c(n1)N	positive		1	Clofarabine
255968		o1c(c(c2c1cccc2)C(=O)c1ccc(O)cc1)CC	positive		1	Benzarone
2344		CN1C2CCC1CC(C2)OC(C1=CC=CC=C1)C1=CC=CC=C1	negative		0	Cogentinol
439302		S1SC[C@H](N)C(=O)N[C@@H](C(=O)N[C@@H]([C@@H](CC)C)C(=O)N[C@@H](C(=O)N[C@@H](C(=O)N[C@@H](C(=O)N2[C@@H](CCC2)C(=O)N[C@@H](CC(C)C)C(=O)NCC(=O)N)C1)CC(=O)N)CCC(=O)N)Cc1ccc(O)cc1	positive		1	Oxytocin
16129704	bivalirudin	CC[C@H](C)[C@@H](C(=O)N1CCC[C@H]1C(=O)N[C@@H](CCC(=O)O)C(=O)N[C@@H](CCC(=O)O)C(=O)N[C@@H](CC2=CC=C(C=C2)O)C(=O)N[C@@H](CC(C)C)C(=O)O)NC(=O)[C@H](CCC(=O)O)NC(=O)[C@H](CCC(=O)O)NC(=O)[C@H](CC3=CC=CC=C3)NC(=O)[C@H](CC(=O)O)NC(=O)CNC(=O)[C@H](CC(=O)N)NC(=O)CNC(=O)CNC(=O)CNC(=O)CNC(=O)[C@@H]4CCCN4C(=O)[C@H](CCCNC(=N)N)NC(=O)[C@@H]5CCCN5C(=O)[C@@H](CC6=CC=CC=C6)N	negative	non-DILI	0
5360515		O1[C@@H]2[C@]34[C@](O)([C@H](N(CC3)CC3CC3)Cc3c4c1c(O)cc3)CCC2=O	positive		1	Naltrexone
151171	conivaptan	CC1=NC2=C(N1)CCN(C3=CC=CC=C32)C(=O)C4=CC=C(C=C4)NC(=O)C5=CC=CC=C5C6=CC=CC=C6	negative	non-DILI	0
11598201		CC1=NN=C(O1)C(=O)NC(C)(C)C2=N/C(=C(/NCC3=CC=C(C=C3)F)\O)/C(=O)C(=O)N2C	positive		1	raltegravir
31477		O(C[C@@H](O)CNC(C)C)c1c(c(c(OC(=O)C)c(c1)C)C)C	negative		0	Metipranolol
3883		CC1=C(C=CN=C1CS(=O)C2=NC3=CC=CC=C3N2)OCC(F)(F)F	positive		1	lansoprazole
3007		N[C@@H](Cc1ccccc1)C	negative		0	Amphetamine
64987		CC(CN1C=NC2=C(N)N=CN=C12)OCP(O)(O)=O	positive		1	9-(2-Phosphonomethoxypropyl)adenine
31378		F[C@]12[C@H]([C@H]3[C@@]([C@](O)(CC3)C(=O)CO)(C[C@@H]2O)C)CCC2=CC(=O)CC[C@]12C	negative		0	Fludrocortisone
5070		s1c2c(nc1N)ccc(OC(F)(F)F)c2	positive		1	Riluzole
5318		Clc1c([C@@H](SCc2ccc(Cl)cc2)Cn2ccnc2)ccc(Cl)c1	negative		0	Sulconazole
5487	tizanidine	C1CN=C(N1)NC2=C(C=CC3=NSN=C32)Cl	positive	most-DILI	1
4768		ClCCN([C@@H](COc1ccccc1)C)Cc1ccccc1	negative		0	Phenoxybenzamine
3559		C1CN(CCC1(C2=CC=C(C=C2)Cl)O)CCCC(=O)C3=CC=C(C=C3)F	positive		1	haloperidol
3715		COC1=CC2=C(C=C1)N(C(=O)C1=CC=C(Cl)C=C1)C(C)=C2CC(O)=O	positive		1	Indomethacin
441290	rocuronium	CC(=O)O[C@H]1[C@H](C[C@@H]2[C@@]1(CC[C@H]3[C@H]2CC[C@@H]4[C@@]3(C[C@@H]([C@H](C4)O)N5CCOCC5)C)C)[N+]6(CCCC6)CC=C	negative	non-DILI	0
5284596	naloxone	C=CCN1CC[C@]23[C@@H]4C(=O)CC[C@]2([C@H]1CC5=C3C(=C(C=C5)O)O4)O	negative	non-DILI	0
135398748		OCC(CCn1c2[nH]c(nc(=O)c2nc1)N)CO	negative		0	Penciclovir
4454	neomycin	C1C(C(C(C(C1N)OC2C(C(C(C(O2)CN)O)O)N)OC3C(C(C(O3)CO)OC4C(C(C(C(O4)CN)O)O)N)O)O)N	negative	non-DILI	0
4212		O=C1c2c(c(NCCNCCO)ccc2NCCNCCO)C(=O)c2c1c(O)ccc2O	positive		1	Mitoxantrone
6446		F[C@]12[C@H]([C@H]3[C@@]([C@@](O)(CC3)C)(C[C@@H]2O)C)CCC2=CC(=O)CC[C@]12C	positive		1	Fluoxymesterone
4828		O(C[C@@H](O)CNC(C)C)c1c2c([nH]cc2)ccc1	positive		1	Pindolol
5324346		FC(F)(F)c1ccc(/C(=N/OCCN)/CCCCOC)cc1	positive		1	Fluvoxamine
16129665	secretin	CC(C)CC(C(=O)NC(C(C)C)C(=O)O)NC(=O)CNC(=O)C(CCC(=O)N)NC(=O)C(CC(C)C)NC(=O)C(CC(C)C)NC(=O)C(CCCNC(=N)N)NC(=O)C(CCC(=O)N)NC(=O)C(CC(C)C)NC(=O)C(CCCNC(=N)N)NC(=O)C(C)NC(=O)C(CO)NC(=O)C(CC(=O)O)NC(=O)C(CCCNC(=N)N)NC(=O)C(CC(C)C)NC(=O)C(CCCNC(=N)N)NC(=O)C(CO)NC(=O)C(CC(C)C)NC(=O)C(CCC(=O)O)NC(=O)C(CO)NC(=O)C(C(C)O)NC(=O)C(CC1=CC=CC=C1)NC(=O)C(C(C)O)NC(=O)CNC(=O)C(CC(=O)O)NC(=O)C(CO)NC(=O)C(CC2=NC=CN2)N	negative	non-DILI	0
5419		N1C(=NCC1)[C@H]1CCCc2c1cccc2	negative		0	Tetrahydrozoline
4211		ClC(Cl)[C@@H](c1ccc(Cl)cc1)c1c(Cl)cccc1	negative		0	Mitotane
5905		Ic1cn([C@@H]2O[C@@H]([C@@H](O)C2)CO)c(=O)[nH]c1=O	positive		1	Idoxuridine
5430	thiabendazole	C1=CC=C2C(=C1)NC(=N2)C3=CSC=N3	positive	most-DILI	1
5311067		F[C@@]12[C@H]([C@H]3[C@@]([C@H]([C@@H](C3)C)C(=O)CO)(C[C@@H]1O)C)CCC1=CC(=O)C=C[C@]21C	negative		0	Desoximetasone
60919		CC1=NC(C)=C2CCC(=O)N(CC3=CC=C(C=C3)C3=CC=CC=C3C3=NNN=N3)C2=N1	positive		1	Tasosartan
4870		Clc1cc2N[C@H](N(S(=O)(=O)c2cc1S(=O)(=O)N)C)CSCC(F)(F)F	negative		0	Polythiazide
4543	nortriptyline	CNCCC=C1C2=CC=CC=C2CCC3=CC=CC=C31	positive	most-DILI	1
60172		NC1=C2N=CN(CCOCP(O)(O)=O)C2=NC=N1	negative		0	Adefovir
70695641		Clc1ccc(C(=O)c2ccc(OC(C(=O)NCCS(=O)(=O)O)(C)C)cc2)cc1	negative		0	Cholestyramine
135413497		Brc1c([nH]c(nc1=O)N)c1ccccc1	positive		1	Bropirimine
47811		S(C[C@@H]1C[C@H]2[C@H](N(C1)CCC)Cc1c3c2cccc3[nH]c1)C	negative		0	Pergolide
71349		S1SC[C@@H](NC(=O)[C@H](N)Cc2cc3c(cc2)cccc3)C(=O)N[C@@H](C(=O)N[C@@H](Cc2c3c([nH]c2)cccc3)C(=O)N[C@@H](CCCCN)C(=O)N[C@@H](C(C)C)C(=O)N[C@@H](C1)C(=O)N[C@@H]([C@H](O)C)C(=O)N)Cc1ccc(O)cc1	negative		0	Lanreotide
5610		C1=CC(=CC=C1CCN)O	negative		0	tyramine
1775	phenytoin	C1=CC=C(C=C1)C2(C(=O)NC(=O)N2)C3=CC=CC=C3	positive	most-DILI	1
2763		ClC1(Cl)[C@@H](C1)c1ccc(OC(C)(C)C(=O)O)cc1	positive		1	Ciprofibrate
10631		O[C@]1([C@@]2([C@H]([C@H]3[C@@H]([C@@]4(C(=CC(=O)CC4)[C@H](C3)C)C)CC2)CC1)C)C(=O)C	positive		1	Medroxyprogesterone
154059		O([C@H]1[C@@H]2CCN(C1)CC2)C(=O)N1[C@H](c2c(CC1)cccc2)c1ccccc1	negative		0	Solifenacin
62867		S1c2c(N(CCCN3CC[C@@H](CC3)CCO)c3c1cccc3)cc(S(=O)(=O)N(C)C)cc2	positive		1	Pipotiazine
5283731		OC(CCC[C@H]([C@@H]1[C@@]2([C@@H](CC1)/C(=C/C=C\1/C[C@@H](O)CCC1=C)/CCC2)C)C)(C)C	negative		0	Calcifediol
3052776		N([C@@H]1CCc2c1cccc2)CC#C	negative		0	Rasagiline
5484727		O=C(N1[C@@H]2[C@@H](C[C@H]1C(=O)O)CCCC2)[C@@H](N[C@@H](CCc1ccccc1)C(=O)OCC)C	negative		0	Trandolapril
5717	zafirlukast	CC1=CC=CC=C1S(=O)(=O)NC(=O)C2=CC(=C(C=C2)CC3=CN(C4=C3C=C(C=C4)NC(=O)OC5CCCC5)C)OC	positive	most-DILI	1
5793		C([C@@H]1[C@H]([C@@H]([C@H](C(O1)O)O)O)O)O	negative		0	dextrose
4032	mecamylamine	CC1(C2CCC(C2)C1(C)NC)C	negative	non-DILI	0
3463	gemfibrozil	CC1=CC(=C(C=C1)C)OCCCC(C)(C)C(=O)O	positive	most-DILI	1
4891		O=C(N1C[C@@H]2N(CCc3c2cccc3)C(=O)C1)C1CCCCC1	positive		1	Praziquantel
123631	gefitinib	COC1=C(C=C2C(=C1)N=CN=C2NC3=CC(=C(C=C3)F)Cl)OCCCN4CCOCC4	positive	most-DILI	1
60852		P(=O)(O)(O)C(P(=O)(O)O)(O)CCN(CCCCC)C	positive		1	Ibandronate
4064	meprobamate	CCCC(C)(COC(=O)N)COC(=O)N	negative	non-DILI	0
135398737		CN1CCN(CC1)C1=C2C=CC=CC2=NC2=CC=C(Cl)C=C2N1	positive		1	Clozapine
3821		Clc1c([C@]2(NC)CCCCC2=O)cccc1	negative		0	Ketamine
3658		Clc1ccc([C@H](N2CCN(CC2)CCOCCO)c2ccccc2)cc1	negative		0	Hydroxyzine
60464		Fc1c2n(C3CC3)cc(c(=O)c2c(N)c(F)c1N1C[C@@H](N[C@@H](C1)C)C)C(=O)O	positive		1	Sparfloxacin
23667529		CNC(=O)C1=C(I)C(NC(C)=O)=C(I)C(C(O)=O)=C1I	negative		0	Iothalamate Sodium
3463		CC1=CC=C(C)C(OCCCC(C)(C)C(O)=O)=C1	positive		1	Gemfibrozil
60947	tirofiban	CCCCS(=O)(=O)N[C@@H](CC1=CC=C(C=C1)OCCCCC2CCNCC2)C(=O)O	negative	non-DILI	0
3767	isoniazid	C1=CN=CC=C1C(=O)NN	positive	most-DILI	1
4495		CS(=O)(=O)NC1=CC=C(C=C1OC1=CC=CC=C1)[N+]([O-])=O	positive		1	Nimesulide
5215		S(=O)(=O)(Nc1ncccn1)c1ccc(N)cc1	negative		0	Sulfadiazine
5311217		O(C(=O)C1=C(NC(=C([C@H]1c1c(cccc1)/C=C/C(=O)OC(C)(C)C)C(=O)OCC)C)C)CC	positive		1	Lacidipine
3440		Clc1c(S(=O)(=O)N)cc(c(NCc2occc2)c1)C(=O)O	positive		1	Furosemide
4890		Clc1cc2c(N(CC3CC3)C(=O)CN=C2c2ccccc2)cc1	negative		0	Prazepam
5282375		O(c1c(c(c(c(c1)C)/C=C/C(=C/C=C/C(=C\C(=O)OCC)/C)/C)C)C)C	positive		1	Etretinate
7095		S(c1ccccc1)c1ccccc1	positive		1	Diphenyl
15209		F[C@H]1C[C@H]2[C@H]3[C@@]([C@@]4(OC(O[C@@H]4C3)(C)C)C(=O)CO)(C[C@H](O)[C@@H]2[C@@]2(C1=CC(=O)CC2)C)C	negative		0	Flurandrenolide
4850		O1c2cc(CN3CCN(CC3)c3ncccn3)ccc2OC1	positive		1	Piribedil
5959		ClC(Cl)C(=O)N[C@@H]([C@H](O)c1ccc(N(=O)=O)cc1)CO	positive		1	Chloramphenicol
3690		ClCCN1P(=O)(OCCC1)NCCCl	positive		1	Ifosfamide
4746	perhexiline	C1CCC(CC1)C(CC2CCCCN2)C3CCCCC3	positive	most-DILI	1
11953884	nystatin	C[C@@H]1[C@H]([C@@H]([C@@H](C(O1)OC\2CC(C(C(CC(=O)CC(C(CCC(CC(CC(CC(=O)OC(C(C(C(/C=C/C=C/CC/C=C/C=C/C=C/C=C2)C)O)C)C)O)O)O)O)O)O)C(=O)O)O)O)N)O	negative	non-DILI	0
60712		Clc1cc2c(n(c(O)c2C(=O)c2sccc2)C(=O)N)cc1	positive		1	Tenidap
6000		O1c2c3[C@H]([N+](CCc3cc(OC)c2O)(C)C)Cc2cc(Oc3cc4[C@@H](N(CCc4cc3OC)C)Cc3ccc1cc3)c(O)cc2	negative		0	Tubocurarine
5488548		Oc1cc([C@]2([C@H](CN(CC2)C[C@H](Cc2ccccc2)C(=O)NCC(=O)O)C)C)ccc1	positive		1	Alvimopan
60774	tolterodine	CC1=CC(=C(C=C1)O)[C@@H](CCN(C(C)C)C(C)C)C2=CC=CC=C2	negative	non-DILI	0
60750		NC1=NC(=O)N(C=C1)C1OC(CO)C(O)C1(F)F	positive		1	Gemcitabine
30951		OC(=O)CC1=CC=C(OCC=C)C(Cl)=C1	positive		1	Alclofenac
27350	pancuronium	CC(=O)O[C@H]1C[C@@H]2CC[C@@H]3[C@@H]([C@]2(C[C@@H]1[N+]4(CCCCC4)C)C)CC[C@]5([C@H]3C[C@@H]([C@@H]5OC(=O)C)[N+]6(CCCCC6)C)C.[Br-].[Br-]	negative	non-DILI	0
5351154		N(=C(\C)/C=N/N=C(N)N)\N=C(N)N	positive		1	Mitoguazone
6234		O1NC(=O)[C@@H](N)C1	positive		1	Cycloserine
154101		O(C(=O)[C@@H]([C@@H]1NCCCC1)c1ccccc1)C	negative		0	Dexmethylphenidate
60854		Clc1c(CCN2CCN(CC2)c2nsc3c2cccc3)cc2c(NC(=O)C2)c1	positive		1	Ziprasidone
5732		O=C(N(C)C)Cc1n2c(nc1c1ccc(cc1)C)ccc(c2)C	positive		1	Zolpidem
3105		O(C(=O)C(C)(C)C)c1c(OC(=O)C(C)(C)C)ccc([C@H](O)CNC)c1	negative		0	Dipivefrin
688020		O=C(N(c1c(cccc1)C)CC)/C=C/C	negative		0	Crotamiton
5560		ClC(Cl)[C@H]1NS(=O)(=O)c2c(N1)cc(Cl)c(S(=O)(=O)N)c2	negative		0	Trichlormethiazide
3125		CC(N)(CC1=CC=C(O)C=C1)C(O)=O	negative		0	Racemetirosine
65864		S(CC1=C(N2[C@H](OC1)[C@](OC)(NC(=O)CSC(F)F)C2=O)C(=O)O)c1n(nnn1)CCO	positive		1	Flomoxef
638678	protirelin	C1C[C@H](N(C1)C(=O)[C@H](CC2=CN=CN2)NC(=O)[C@@H]3CCC(=O)N3)C(=O)N	negative	non-DILI	0
6249		S1[C@H]2N([C@H](C1(C)C)C(=O)O)C(=O)[C@H]2NC(=O)[C@H](N)c1ccccc1	positive		1	Ampicillin
208898		CCCCC1=C(C2=C(O1)C=CC(=C2)NS(=O)(=O)C)C(=O)C3=CC=C(C=C3)OCCCN(CCCC)CCCC	positive		1	dronedarone
-1		OCC(O)C(O)C(O)C(O)C=O	negative		0	Dextrose
441300		OC[C@H]1C[C@@H](n2c3nc(nc(NC4CC4)c3nc2)N)C=C1	positive		1	Abacavir
2131		Clc1c(C[N+](CCNC(=O)C(=O)NCC[N+](Cc2c(Cl)cccc2)(CC)CC)(CC)CC)cccc1	negative		0	Ambenonium
3899		CC1=C(C=NO1)C(=O)NC1=CC=C(C=C1)C(F)(F)F	positive		1	Leflunomide
441289		O([C@@H]1[C@@]2([C@H]([C@H]3[C@@H]([C@@]4([C@@H](CC3)C[C@H](OC(=O)C)[C@@H]([N+]3(CCCCC3)C)C4)C)CC2)C[C@@H]1[N+]1(CCCCC1)C)C)C(=O)C	positive		1	Pancuronium
35370		O1[C@@H](n2cc(c(=O)[nH]c2=O)C)C[C@H](N=N#N)[C@H]1CO	positive		1	Zidovudine
23662354		S(=O)(=O)(O)CCS	negative		0	Mesna
5754		CC12CC(O)C3C(CCC4=CC(=O)CCC34C)C1CCC2(O)C(=O)CO	negative		0	Hydrocortisone
175805		O=C(Nc1c(cccc1C)C)[C@H]1N(CCCC1)CCC	negative		0	Ropivacaine
5284592		O1C([C@H]2[C@@H](CC(=O)CC2)c2c1cc(C(CCCCCC)(C)C)cc2O)(C)C	negative		0	Nabilone
119031		O[C@@H]([C@@H](CC(C)C)C(=O)N[C@@H](C(C)(C)C)C(=O)NC)C(=O)NO	positive		1	Marimastat
5282138		O(C(=O)C1=C(NC(=C([C@H]1c1cc(N(=O)=O)ccc1)C(=O)OC/C=C/c1ccccc1)C)C)CCOC	positive		1	Cilnidipine
60789		O[C@@H](CNCCCCc1ccc(O)cc1)c1cc(O)c(O)cc1	negative		0	Arbutamine
11806		CN1C2=C(NC(Br)=N2)C(=O)N(C)C1=O	negative		0	Pamabrom
73101855		CCOC(=O)CNC(C1CCCCC1)C(=O)N1CCC1C(=O)NCC1=CC=C(C=C1)C(N)=NO	positive		1	Ethyl 2-[[1-cyclohexyl-2-[2-[[4-(N'-hydroxycarbamimidoyl)phenyl]methylcarbamoyl]azetidin-1-yl]-2-oxoethyl]amino]acetate
54897	alpidem	CCCN(CCC)C(=O)CC1=C(N=C2N1C=C(C=C2)Cl)C3=CC=C(C=C3)Cl	positive	most-DILI	1
9578005		[S@@](=O)(Cc1nccc(OCC(F)(F)F)c1C)c1[nH]c2c(n1)cccc2	positive		1	Dexlansoprazole
55245		O[C@@]1([C@@]2([C@H]([C@H]3C(=C4C(=CC(=O)CC4)CC3)[C@H](C2)c2ccc(N(C)C)cc2)CC1)C)C#CC	negative		0	Mifepristone
5281035		n1(c(c(cc1C)/C=C/c1[n+](c2c(cc(N(C)C)cc2)cc1)C)C)c1ccccc1	negative		0	Pyrvinium
149096	levofloxacin	C[C@H]1COC2=C3N1C=C(C(=O)C3=CC(=C2N4CCN(CC4)C)F)C(=O)O	positive	most-DILI	1
135398744		S(=O)(=O)(N1CCN(CC1)C)c1cc(c2[nH]c3c(nn(c3c(=O)n2)C)CCC)c(OCC)cc1	positive		1	Sildenafil
47965		S1[C@H]2N(C(=O)[C@H]2NC(=O)[C@H](N)c2ccc(O)cc2)C(=C(C1)C)C(=O)O	positive		1	Cefadroxil
2342		O([C@H]1[C@@H](CN2[C@@H](C1)c1c(CC2)cc(OC)c(OC)c1)C(=O)N(CC)CC)C(=O)C	negative		0	Benzquinamide
4949		Ic1cn(CC(=O)OCCC)cc(I)c1=O	negative		0	Propyliodone
237		Clc1cc2nc3c(c(N[C@@H](CCCN(CC)CC)C)c2cc1)cc(OC)cc3	positive		1	Quinacrine
171758		S1[C@H]2N([C@H](C1(C)C)C(=O)O)C(=O)[C@@]2(OC)NC(=O)[C@@H](c1ccsc1)C(=O)O	negative		0	Temocillin
5402		CN(CC=CC#CC(C)(C)C)CC1=CC=CC2=CC=CC=C12	positive		1	N,6,6-Trimethyl-N-(naphthalen-1-ylmethyl)hept-2-en-4-yn-1-amine
5464343		O=C(N1[C@@H](CN(C1=O)C)C(=O)O)[C@@H](N[C@@H](CCc1ccccc1)C(=O)OCC)C	positive		1	Imidapril
3869		O[C@@H](CN[C@@H](CCc1ccccc1)C)c1cc(c(O)cc1)C(=O)N	positive		1	Labetalol
38409		Clc1c(ccc(OCC(=O)O)c1Cl)C(=O)c1sccc1	positive		1	Ticrynafen
3463		O(CCCC(C)(C)C(=O)O)c1c(ccc(c1)C)C	positive		1	Gemfibrozil
8226		O=C(N[C@@H](CC)CO)[C@H]1CN([C@H]2C(=C1)c1c3c(C2)c[nH]c3ccc1)C	negative		0	Methylergonovine
15341110		CN1[C@H](CNC2=C1C(=O)N=C(N2)N)CNC3=CC=C(C=C3)C(=O)N[C@@H](CCC(=O)[O-])C(=O)[O-].[Ca+2]	negative		0	levomefolate calcium
2162		CCOC(=O)C1=C(NC(=C(C1C2=CC=CC=C2Cl)C(=O)OC)C)COCCN	positive		1	amlodipine
41317		COC1=CC(C)=C(C=CC(C)=CC=CC(C)=CC(O)=O)C(C)=C1C	positive		1	9-(4-Methoxy-2,3,6-trimethylphenyl)-3,7-dimethyl-2,4,6,8-nonatetraenoic acid
60815		O(C(=O)C1(N(c2ccccc2)C(=O)CC)CCN(CC1)CCC(=O)OC)C	negative		0	Remifentanil
5311399		O([C@@H]1[C@@]2([C@H]([C@H]3[C@@H]([C@@]4([C@@H](CC3)C[C@H](OC(=O)C)[C@@H](N3CCCCC3)C4)C)CC2)C[C@@H]1[N+]1(CCCCC1)CC=C)C)C(=O)CC	negative		0	Rapacuronium
216239	sorafenib	CNC(=O)C1=NC=CC(=C1)OC2=CC=C(C=C2)NC(=O)NC3=CC(=C(C=C3)Cl)C(F)(F)F	positive	most-DILI	1
2756		S(Cc1nc[nH]c1C)CCN/C(=N/C)/NC#N	positive		1	Cimetidine
2800		CCN(CC)CCOC1=CC=C(C=C1)C(=C(Cl)C1=CC=CC=C1)C1=CC=CC=C1	positive		1	Clomiphene
4168		Clc1cc(C(=O)NCCN(CC)CC)c(OC)cc1N	negative		0	Metoclopramide
5241		Ic1c(CCC(=O)O)c(I)cc(I)c1/N=C/N(C)C	negative		0	Ipodate
2157		Ic1c(OCCN(CC)CC)c(I)cc(C(=O)c2c(oc3c2cccc3)CCCC)c1	positive		1	Amiodarone
50192		O([C@@H]1[C@@]2([C@H]([C@H]3[C@@H]([C@@]4([C@@H](CC3)C[C@H](OC(=O)C)[C@@H](N3CC[N+](CC3)(C)C)C4)C)CC2)C[C@@H]1N1CC[N+](CC1)(C)C)C)C(=O)C	negative		0	Pipecuronium
5826		N[C@H](Cc1ccccc1)C	negative		0	Dextroamphetamine
10113978		CN(C1=CC2=NN(C)C(C)=C2C=C1)C1=CC=NC(NC2=CC=C(C)C(=C2)S(N)(=O)=O)=N1	positive		1	Pazopanib
1971		NC1=NC(NC2CC2)=C2N=CN(C3CC(CO)C=C3)C2=N1	positive		1	{4-[2-Amino-6-(cyclopropylamino)-9H-purin-9-yl]cyclopent-2-en-1-yl}methanol
56339	fosphenytoin	C1=CC=C(C=C1)C2(C(=O)N(C(=O)N2)COP(=O)(O)O)C3=CC=CC=C3	positive	most-DILI	1
51263		O(C[C@]1(N(c2ccccc2)C(=O)CC)CCN(CC1)CCn1nnn(c1=O)CC)C	negative		0	Alfentanil
2431		Brc1c(C[N+](CC)(C)C)cccc1	negative		0	Bretylium
84029		O([C@@H]1[C@H]([C@H](O[C@@H]2O[C@H]([C@H](O)[C@](OC)(C2)C)C)[C@H](C(=O)O[C@@H]([C@@](O)([C@H](O)[C@H](C(=O)[C@@H](C[C@]1(OC)C)C)C)C)CC)C)C)[C@@H]1O[C@@H](C[C@H](N(C)C)[C@H]1O)C	positive		1	Clarithromycin
51263	alfentanil	CCC(=O)N(C1=CC=CC=C1)C2(CCN(CC2)CCN3C(=O)N(N=N3)CC)COC	negative	non-DILI	0
441350		OC(=O)[C@@](N)(Cc1ccc(O)cc1)C	negative		0	Metyrosine
4174		O=C(C(c1cccnc1)(C)C)c1cccnc1	negative		0	Metyrapone
135403648		O=c1nc([nH]c2NC[C@H](N(c12)C=O)CNc1ccc(cc1)C(=O)N[C@H](CCC(=O)O)C(=O)O)N	negative		0	Leucovorin
5284371		CN1CC[C@]23[C@@H]4[C@H]1CC5=C2C(=C(C=C5)OC)O[C@H]3[C@H](C=C4)O	negative		0	codeine
31374		C(=O)(C)N(C)C	positive		1	N,n-dimethylacetamide
4763		O=C1NC(=O)NC(=O)C1(CC)c1ccccc1	positive		1	Phenobarbital
3002977	maraviroc	CC1=NN=C(N1C2C[C@H]3CC[C@@H](C2)N3CC[C@@H](C4=CC=CC=C4)NC(=O)C5CCC(CC5)(F)F)C(C)C	positive	most-DILI	1
16129617		CC(C)[C@@H](C(=O)NCC(=O)N[C@H](CCCCN)C(=O)N[C@H](CCCCN)C(=O)N[C@H](CCCNC(=N)N)C(=O)N[C@H](CCCNC(=N)N)C(=O)N1CCC[C@H]1C(=O)N[C@@H](C(C)C)C(=O)N[C@@H](CCCCN)C(=O)N[C@@H](C(C)C)C(=O)N[C@@H](CC2=CC=C(C=C2)O)C(=O)N3CCC[C@H]3C(=O)O)NC(=O)[C@@H]4CCCN4C(=O)[C@H](CCCCN)NC(=O)CNC(=O)[C@H](CC5=CNC6=CC=CC=C65)NC(=O)[C@H](CCCNC(=N)N)NC(=O)[C@H](CC7=CC=CC=C7)NC(=O)[C@H](CC8=CNC=N8)NC(=O)[C@H](CCC(=O)O)NC(=O)[C…	negative		0	cosyntropin
7577		C(c1ccc(cc1)N)c1ccc(cc1)N	positive		1	P,p'-diaminodiphenylmethane
4421		O=c1c2c(n(CC)cc1C(=O)O)nc(cc2)C	negative		0	Nalidixic acid
4976	protriptyline	CNCCCC1C2=CC=CC=C2C=CC3=CC=CC=C13	negative	non-DILI	0
71467		CC(COC1=CC=CC=C1)NN	positive		1	phenoxypropazine
3559		OC1(CCN(CCCC(=O)C2=CC=C(F)C=C2)CC1)C1=CC=C(Cl)C=C1	positive		1	Haloperidol
60714		O[C@@H](CN1CCN(CCN(CCN(CC1)CC(=O)O)CC(=O)O)CC(=O)O)C	negative		0	Gadoteridol
62819	urofollitropin	CCC(C)C1C(=O)NC(C(=O)NC(C(=O)NC(CSSCC(C(=O)NC(C(=O)N1)CC2=CC=C(C=C2)O)N)C(=O)N3CCCC3C(=O)NC(CC(C)C)C(=O)NCC(=O)N)CC(=O)N)C(C)O	negative	non-DILI	0
5352	sulindac	CC1=C(C2=C(C1=CC3=CC=C(C=C3)S(=O)C)C=CC(=C2)F)CC(=O)O	positive	most-DILI	1
2794		Clc1ccc(n2c3c(nc4c2cccc4)cc(Nc2ccc(Cl)cc2)/c(=N/C(C)C)/c3)cc1	positive		1	Clofazimine
60855		O1[C@H]([C@H](NC(=O)C)[C@@H](N=C(N)N)C=C1C(=O)O)[C@H](O)[C@H](O)CO	negative		0	Zanamivir
135449332		O=c1n([nH]c(c1N/N=C\1/C(=O)C(=CC=C1)c1cc(ccc1)C(=O)O)C)c1cc(c(cc1)C)C	positive		1	Eltrombopag
31401		O[C@@H]1[C@H]2[C@H]3[C@@]([C@H](CC3)[C@@H](CCC(=O)O)C)(CC[C@@H]2[C@@]2([C@H](C1)C[C@H](O)CC2)C)C	negative		0	Ursodiol
75905		OS(=O)(=O)C1=CC=CC=C1C=C	negative		0	Sodium Polystyrene Sulfonate
4943		Oc1c(C(C)C)cccc1C(C)C	positive		1	Propofol
4993		Clc1ccc(c2c(nc(nc2N)N)CC)cc1	negative		0	Pyrimethamine
121494085		S(=O)(=O)(O[C@@H]1[C@](O[C@@H]2O[C@@H]([C@@H](OS(=O)(=O)O)[C@H](OS(=O)(=O)O)[C@H]2OS(=O)(=O)O)COS(=O)(=O)O)(O[C@H](OS(=O)(=O)O)[C@H]1OS(=O)(=O)O)COS(=O)(=O)O)O	positive		1	Sucralfate
5719		O=C(N(c1cc(c2n3ncc(c3ncc2)C#N)ccc1)CC)C	negative		0	Zaleplon
4991		O(c1c[n+](ccc1)C)C(=O)N(C)C	negative		0	Pyridostigmine
60871		P(=O)(OCOC(=O)C(C)(C)C)(OCOC(=O)C(C)(C)C)COCCn1c2ncnc(N)c2nc1	positive		1	Adefovir dipivoxil
5430		s1cc(nc1)c1[nH]c2c(n1)cccc2	positive		1	Thiabendazole
657298		S=c1[nH]c(CCC)cc(=O)[nH]1	positive		1	Propylthiouracil
3957		CCOC(=O)N1CCC(=C2C3=C(CCC4=C2N=CC=C4)C=C(C=C3)Cl)CC1	negative		0	loratadine
54678501		C([C@@H](C1C(=C(C(=O)O1)O)O)O)O	negative		0	vitamin c
5361092		O[C@@]12[C@@]3(CCN([C@H]1Cc1c3cc(O)cc1)CC1CCC1)CCCC2	negative		0	Butorphanol
288		C[N+](C)(C)CC(O)CC([O-])=O	negative		0	Carnitine
6087		S1[C@H]2N([C@H](C1(C)C)C(=O)O)C(=O)[C@H]2NC(=O)c1c(OC)cccc1OC	negative		0	Methicillin
6918453		CCP(CC)CC.CC(=O)OC[C@@H]1[C@H]([C@@H]([C@H]([C@@H](O1)[S-])OC(=O)C)OC(=O)C)OC(=O)C.[Au+]	positive		1	auranofin
638793		O=C(N1[C@@H](CCC1)C(=O)NCC(=O)N)[C@H](NC(=O)[C@H](NC(=O)CNC(=O)[C@H](NC(=O)[C@H](NC(=O)[C@@H](NC(=O)[C@@H](NC(=O)[C@H]1NC(=O)CC1)Cc1[nH]cnc1)Cc1c2c([nH]c1)cccc2)CO)Cc1ccc(O)cc1)CC(C)C)CCCN=C(N)N	negative		0	Gonadorelin
4474		O(C(=O)C1=C(NC(=C([C@H]1c1cc(N(=O)=O)ccc1)C(=O)OC)C)C)CCN(Cc1ccccc1)C	negative		0	Nicardipine
5381226	rifampin	C[C@H]1/C=C/C=C(\C(=O)NC\2=C(C3=C(C(=C4C(=C3C(=O)/C2=C/NN5CCN(CC5)C)C(=O)[C@](O4)(O/C=C/[C@@H]([C@H]([C@H]([C@@H]([C@@H]([C@@H]([C@H]1O)C)O)C)OC(=O)C)C)OC)C)C)O)O)/C	positive	most-DILI	1
214348		OC(=O)C1=CC=C(C=C1)N1NC(NC1=C1C=CC=CC1=O)=C1C=CC=CC1=O	positive		1	Deferasirox
3002977		FC1(F)CCC(C(=O)N[C@@H](CCN2[C@H]3C[C@H](n4c(nnc4C)C(C)C)C[C@@H]2CC3)c2ccccc2)CC1	positive		1	Maraviroc
4723		O1[C@@H](c2ccccc2)C(=O)N=C1N	positive		1	Pemoline
16129675		S(=O)(=O)(Oc1ccc(C[C@H](N)C(=O)N[C@@H]([C@H](O)C)C(=O)NCC(=O)N[C@@H](Cc2c3c([nH]c2)cccc3)C(=O)N[C@H](CCCC)C(=O)N[C@@H](CC(=O)O)C(=O)N[C@@H](Cc2ccccc2)C(=O)N)cc1)O	negative		0	Ceruletide
3374		Fc1cc2CC[C@H](n3c2c(c(=O)c(c3)C(=O)O)c1)C	positive		1	Flumequine
93860	bortezomib	B([C@@H](CC(C)C)NC(=O)[C@@H](CC1=CC=CC=C1)NC(=O)C2=NC=CN=C2)(O)O	positive	most-DILI	1
5591	troglitazone	CC1=C(C(=C2CCC(OC2=C1C)(C)COC3=CC=C(C=C3)CC4C(=O)NC(=O)S4)C)O	positive	most-DILI	1
5585		o1c2c(cc3c(oc(=O)cc3C)c2C)cc1C	negative		0	Trioxsalen
35935	pirprofen	CC(C1=CC(=C(C=C1)N2CC=CC2)Cl)C(=O)O	positive	most-DILI	1
6137		CSCC[C@@H](C(=O)O)N	negative		0	l-methionine
6918027		P(=O)(O)(O)CN(CCN(CP(=O)(O)O)CP(=O)(O)O)CP(=O)(O)O	negative		0	Samarium sm 153 lexidronam
151171		O=C(N1CCc2[nH]c(nc2c2c1cccc2)C)c1ccc(NC(=O)c2c(c3ccccc3)cccc2)cc1	negative		0	Conivaptan
1986		S(=O)(=O)(N)c1sc(NC(=O)C)nn1	negative		0	Acetazolamide
5281004		O1[C@]2([C@@]3([C@H]([C@H]4[C@H]([C@@H](O)C3)[C@@]3(C(=CC(=O)C=C3)CC4)C)C[C@H]2O[C@H]1CCC)C)C(=O)CO	negative		0	Budesonide
5311167		ClCC(=O)[C@]1(OC(=O)CC)[C@]2([C@@H]([C@H]3[C@](F)([C@H](O)C2)[C@@]2(C(=CC(=O)C=C2)[C@@H](F)C3)C)C[C@@H]1C)C	negative		0	Halobetasol
6116		CC(=O)[O-].CC(=O)[O-].[Ca+2]	negative		0	calcium acetate
441278		Oc1cc2[C@]3([C@H]([C@H](N(CC3)CC=C(C)C)Cc2cc1)C)C	negative		0	Pentazocine
41987		CN(C)CC=C(C1=CC=C(C=C1)Br)C2=CN=CC=C2	positive		1	zimelidine
6024		S1[C@H]2N(C(=O)[C@H]2NC(=O)Cc2sccc2)C(=C(C1)COC(=O)C)C(=O)O	positive		1	Cephalothin
40399		OC1=CC=C(C(=O)C2=CC(O)=C(O)C(O)=C2)C(O)=C1O	positive		1	Exifone
56603655		P(=O)(OCCCCCNC(=O)[C@@H](NC(=O)OCCOC)CCCCNC(=O)OCCOC)(O)C	negative		0	Pegaptanib
71384		O=C1NC(=O)CN([C@H](CN2CC(=O)NC(=O)C2)C)C1	positive		1	Dexrazoxane
3784		O(C(=O)C1=C(NC(=C([C@H]1c1c2nonc2ccc1)C(=O)OC)C)C)C(C)C	positive		1	Isradipine
13505		CCOC(=O)C1(CCN(CC1)CCC(C#N)(C2=CC=CC=C2)C3=CC=CC=C3)C4=CC=CC=C4	negative		0	diphenoxylate
2369		O(CC1CC1)CCc1ccc(OC[C@@H](O)CNC(C)C)cc1	negative		0	Betaxolol
8376		c1(c(cc(cc1[N+](=O)[O-])[N+](=O)[O-])[N+](=O)[O-])C	positive		1	2,4,6-trinitrotoluene
39765		O([C@@H]1[C@@]2([C@H]([C@H]3[C@@H]([C@@]4([C@@H](CC3)C[C@H](OC(=O)C)[C@@H](N3CCCCC3)C4)C)CC2)C[C@@H]1[N+]1(CCCCC1)C)C)C(=O)C	negative		0	Vecuronium
10607		O1C[C@H]2[C@@H]([C@@H](c3c([C@@H]2O)cc2OCOc2c3)c2cc(OC)c(OC)c(OC)c2)C1=O	negative		0	Podofilox
60961		NC1=C2N=CN(C3OC(CO)C(O)C3O)C2=NC=N1	negative		0	Adenosine
21233		O1c2c3[C@H]([N+](CCc3cc(OC)c2OC)(C)C)Cc2cc(Oc3cc4[C@@H]([N+](CCc4cc3OC)(C)C)Cc3ccc1cc3)c(OC)cc2	negative		0	Metocurine
2082	albendazole	CCCSC1=CC2=C(C=C1)N=C(N2)NC(=O)OC	positive	most-DILI	1
2343		Clc1c(S(=O)(=O)N)cc2S(=O)(=O)N=C(Nc2c1)CSCc1ccccc1	negative		0	Benzthiazide
16850	fluorescein	C1=CC=C2C(=C1)C(=O)OC23C4=C(C=C(C=C4)O)OC5=C3C=CC(=C5)O	negative	non-DILI	0
5184		CN1C2CC(CC1C3C2O3)OC(=O)C(CO)C4=CC=CC=C4	negative		0	scopolamine
6954		Oc1c(N(=O)=O)cc(N(=O)=O)cc1N(=O)=O	positive		1	Picric acid
3475		S(=O)(=O)(NC(=O)NN1C[C@@H]2[C@@H](CCC2)C1)c1ccc(cc1)C	positive		1	Gliclazide
21704		O1[C@@H](n2c3ncnc(N)c3nc2)[C@@H](O)[C@H](O)[C@H]1CO	positive		1	Vidarabine
441140		COC1CC(=O)CC(C)C11OC2=C(C1=O)C(OC)=CC(OC)=C2Cl	positive		1	Griseofulvin
151171		CC1=NC2=C(CCN(C(=O)C3=CC=C(NC(=O)C4=CC=CC=C4C4=CC=CC=C4)C=C3)C3=CC=CC=C23)N1	negative		0	Conivaptan
33613		S1[C@H]2N([C@H](C1(C)C)C(=O)O)C(=O)[C@H]2NC(=O)[C@H](N)c1ccc(O)cc1	positive		1	Amoxicillin
5311052		Cl[C@@]12[C@H]([C@H]3[C@@]([C@H]([C@@H](C3)C)C(=O)CO)(C[C@@H]1O)C)C[C@H](F)C1=CC(=O)C=C[C@]21C	negative		0	Clocortolone
7699		O(CCOCCOCCOCCOCCOC)CCOCCOCCOCCOC(=O)c1ccc(NCCCC)cc1	negative		0	Benzonatate
7219		c12CC=Cc1cccc2	positive		1	Indene
4636		Oc1c(C(C)(C)C)cc(c(c1C)CC1=NCCN1)C	negative		0	Oxymetazoline
5479529		S1[C@H]2N(C(=O)[C@H]2NC(=O)/C(=N\OC)/c2occc2)C(=C(C1)COC(=O)N)C(=O)O	positive		1	Cefuroxime
5961		OC(=O)[C@@H](N)CCC(=O)N	positive		1	Glutamine
5281042	mivacurium	C[N+]1(CCC2=CC(=C(C=C2[C@H]1CC3=CC(=C(C(=C3)OC)OC)OC)OC)OC)CCCOC(=O)CC/C=C/CCC(=O)OCCC[N+]4(CCC5=CC(=C(C=C5[C@H]4CC6=CC(=C(C(=C6)OC)OC)OC)OC)OC)C	negative	non-DILI	0
9904	nandrolone decanoate	C[C@]12CC[C@H]3[C@H]([C@@H]1CC[C@@H]2O)CCC4=CC(=O)CC[C@H]34	positive	most-DILI	1
6918289		O([C@H]1C[C@H](CC[C@@H]1OC(=O)C(CO)(CO)C)C[C@H]([C@H]1OC(=O)[C@H]2N(CCCC2)C(=O)C(=O)[C@@]2(O[C@@H](CC[C@H]2C)C[C@@H](OC)/C(=C/C=C/C=C\[C@H](C[C@@H](C(=O)[C@H](OC)[C@H](O)/C(=C/[C@@H](C(=O)C1)C)/C)C)C)/C)O)C)C	positive		1	Temsirolimus
444008		O[C@@]1([C@@]2([C@H]([C@H]3[C@H](CC2)C2=C(C[C@H]3C)CC(=O)CC2)CC1)C)C#C	negative		0	Tibolone
772		S(=O)(=O)(O)N[C@H]1[C@H](OS(=O)(=O)O)[C@H](O[C@H]2O[C@@H]([C@@H](O)[C@@H](O)[C@H]2OS(=O)(=O)O)C(=O)O)[C@H](O[C@H]1O[C@H]1[C@H](O)[C@H](OS(=O)(=O)O)[C@@H](O[C@@H]1C(=O)O)O[C@H]1[C@H](O)[C@H](NC(=O)C)[C@@H](O[C@@H]1COS(=O)(=O)O)O)CO	positive		1	Heparin
65869		NC(N)=NC1=NC(CSCCN=CNS(=O)(=O)C2=CC=C(Br)C=C2)=CS1	positive		1	Ebrotidine
2484		N(Cc1ccc(C(C)(C)C)cc1)(Cc1c2c(ccc1)cccc2)C	negative		0	Butenafine
30479		S(c1n(N)c(=O)c(nn1)C(C)(C)C)C	positive		1	Metribuzin
75905		S(=O)(=O)(O)c1c(cccc1)C=C	negative		0	Polystyrene sulfonate
5770		O([C@@H]1[C@H]([C@@H]2[C@@H](CN3[C@H](C2)c2[nH]c4c(c2CC3)ccc(OC)c4)C[C@H]1OC(=O)c1cc(OC)c(OC)c(OC)c1)C(=O)OC)C	negative		0	Reserpine
2712		Clc1cc2=C(N(O)C/C(=N/C)/N=c2cc1)c1ccccc1	positive		1	Chlordiazepoxide
2148		O=C(NCC(=O)O)c1ccc(N)cc1	negative		0	Aminohippuric acid
5897		O=C(Nc1cc2Cc3c(c2cc1)cccc3)C	positive		1	N-2-fluorenylacetamide
5282489		CCCCCCCCC=CCCCCCCCC(=O)OCCN	negative		0	Ethanolamine Oleate
119607		CC1=C(C(=NO1)C2=CC=CC=C2)C3=CC=C(C=C3)S(=O)(=O)N	positive		1	valdecoxib
3037209		O([C@H]1[C@H](NC(=O)[C@@H](O)CN)C[C@H](N)[C@@H](O[C@H]2O[C@@H]([C@@H](O)[C@H](O)[C@H]2O)CN)[C@@H]1O)[C@H]1OC[C@](O)([C@H](NC)[C@H]1O)C	positive		1	Isepamicin
5281104		OC([C@H](/C=C/[C@H]([C@@H]1[C@@]2([C@@H](CC1)/C(=C/C=C\1/C[C@@H](O)C[C@H](O)C1)/CCC2)C)C)C)(C)C	negative		0	Paricalcitol
441401		Fc1c(N2CCOCC2)ccc(N2C[C@@H](OC2=O)CNC(=O)C)c1	positive		1	Linezolid
119607		CC1=C(C(=NO1)C1=CC=CC=C1)C1=CC=C(C=C1)S(N)(=O)=O	positive		1	Valdecoxib
2554		NC(=O)N1C2=CC=CC=C2C=CC2=CC=CC=C12	positive		1	Carbamazepine
71992		S(C[C@H](C(=O)N1[C@@H](CCC1)C(=O)N[C@@H](Cc1ccccc1)C(=O)O)C)C(=O)C	positive		1	Alacepril
6852373		s1c(nc(c1)c1scc(n1)C(=O)NCCCN[C@H](c1ccccc1)C)CCNC(=O)[C@@H](NC(=O)[C@@H]([C@@H](O)[C@H](NC(=O)[C@@H](NC(=O)c1nc(nc(N)c1C)[C@H](NC[C@H](N)C(=O)N)CC(=O)N)[C@H](O[C@@H]1O[C@H]([C@@H](O)[C@H](O)[C@@H]1O[C@H]1O[C@@H]([C@@H](O)[C@H](OC(=O)N)[C@@H]1O)CO)CO)c1[nH]cnc1)C)C)[C@H](O)C	positive		1	Peplomycin
71158		S(=O)(=O)(O)CCCNC(=O)C	negative		0	Acamprosate
3000715		S=C1NC(=O)C([C@@H](CCC)C)(CC)C(=O)N1	positive		1	Thiopental
1054	pyridoxine	CC1=NC=C(C(=C1O)CO)CO	negative	non-DILI	0
441243		O=C(NC(C)(C)C)[C@H]1N(C[C@@H]2[C@H](C1)CCCC2)C[C@@H](O)[C@@H](NC(=O)[C@@H](NC(=O)c1nc2c(cc1)cccc2)CC(=O)N)Cc1ccccc1	positive		1	Saquinavir
71183		O1[C@@H]2[C@H]3[N+]([C@@H]([C@H]12)C[C@@H](OC(=O)[C@@H](CO)c1ccccc1)C3)(C)C	negative		0	Methscopolamine
152951	argatroban	C[C@@H]1CCN([C@H](C1)C(=O)O)C(=O)[C@H](CCCN=C(N)N)NS(=O)(=O)C2=CC=CC3=C2NC[C@@H](C3)C	negative	non-DILI	0
43672		S1[C@H]2N([C@H](C1(C)C)C(=O)O)C(=O)[C@H]2NC(=O)[C@H](NC(=O)N1CCN(C(=O)C1=O)CC)c1ccccc1	positive		1	Piperacillin
37497		O=C(Nc1c(cccc1C)C)[C@@H](N(CCC)CC)CC	negative		0	Etidocaine
4485		O(C(=O)C1=C(NC(=C([C@H]1c1c(N(=O)=O)cccc1)C(=O)OC)C)C)C	positive		1	Nifedipine
4189		Clc1c([C@@H](OCc2c(Cl)cc(Cl)cc2)Cn2ccnc2)ccc(Cl)c1	negative		0	Miconazole
2375		S(=O)(=O)(C[C@](O)(C)C(=O)Nc1cc(c(cc1)C#N)C(F)(F)F)c1ccc(F)cc1	positive		1	Bicalutamide
3152		O=C1[C@@H](C[C@H]2CCN(CC2)Cc2ccccc2)Cc2c1cc(OC)c(OC)c2	negative		0	Donepezil
3823		CC(=O)N1CCN(CC1)C1=CC=C(OCC2COC(CN3C=CN=C3)(O2)C2=CC=C(Cl)C=C2Cl)C=C1	positive		1	Nizoral
39147		O[C@@H]1[C@H](O)Cc2c(C1)c(OC[C@@H](O)CNC(C)(C)C)ccc2	negative		0	Nadolol
4976		N(CCC[C@H]1c2c(C=Cc3c1cccc3)cccc2)C	positive		1	Protriptyline
84029	clarithromycin	CC[C@@H]1[C@@]([C@@H]([C@H](C(=O)[C@@H](C[C@@]([C@@H]([C@H]([C@@H]([C@H](C(=O)O1)C)O[C@H]2C[C@@]([C@H]([C@@H](O2)C)O)(C)OC)C)O[C@H]3[C@@H]([C@H](C[C@H](O3)C)N(C)C)O)(C)OC)C)C)O)(C)O	positive	most-DILI	1
5078		[nH]1c2c(c(CCN(C)C)c1)cc(cc2)Cn1ncnc1	negative		0	Rizatriptan
60663		Fc1cc2c([C@@H]([C@](OC(=O)COC)(CC2)CCN(CCCc2[nH]c3c(n2)cccc3)C)C(C)C)cc1	negative		0	Mibefradil
4934	propantheline	CC(C)[N+](C)(CCOC(=O)C1C2=CC=CC=C2OC3=CC=CC=C13)C(C)C	negative	non-DILI	0
441350	metyrosine	C[C@](CC1=CC=C(C=C1)O)(C(=O)O)N	negative	non-DILI	0
441397		S1[C@H]2N([C@H](C1(C)C)C(=O)O[C@@H](OC(=O)OCC)C)C(=O)[C@H]2NC(=O)[C@H](N)c1ccccc1	negative		0	Bacampicillin
5282188		O([C@H]1[C@H](N(C)C)[C@@H](O)[C@@H](O[C@@H]1C)O[C@H]1[C@H](C[C@H]([C@@H](OC(=O)C)/C=C/C=C/C[C@H](OC(=O)C[C@@H](OC(=O)CC)[C@@H]1OC)C)C)CC=O)[C@@H]1O[C@H]([C@H](OC(=O)CC)[C@](OC(=O)C)(C1)C)C	negative		0	Miokamycin
126941	methotrexate	CN(CC1=CN=C2C(=N1)C(=NC(=N2)N)N)C3=CC=C(C=C3)C(=O)N[C@@H](CCC(=O)O)C(=O)O	positive	most-DILI	1
34870		OC(=O)CCCCCCNC1C2=CC=CC=C2CCC2=CC=CC=C12	positive		1	Amineptine
4086		O[C@@H](CNC(C)C)c1cc(O)cc(O)c1	negative		0	Metaproterenol
6834	brompheniramine	CN(C)CCC(C1=CC=C(C=C1)Br)C2=CC=CC=N2	negative	non-DILI	0
2576		O(C[C@](CCC)(COC(=O)N)C)C(=O)NC(C)C	negative		0	Carisoprodol
40692		FC(F)(F)c1nc2c(c([C@H](O)[C@@H]3NCCCC3)c1)cccc2C(F)(F)F	positive		1	Mefloquine
153994		CCCC(=O)OCOC(=O)C1=C(C)NC(C)=C(C1C1=CC=CC(Cl)=C1Cl)C(=O)OC	negative		0	Clevidipine
5311	vorinostat	C1=CC=C(C=C1)NC(=O)CCCCCCC(=O)NO	negative	non-DILI	0
3002190		O1[C@]2([C@H](N(C1=O)CCCCn1cc(nc1)c1cccnc1)[C@H](C(=O)[C@@H](C[C@@](OC)([C@H](O[C@@H]1O[C@@H](C[C@H](N(C)C)[C@H]1O)C)[C@H](C(=O)[C@H](C(=O)O[C@@H]2CC)C)C)C)C)C)C	positive		1	Telithromycin
4926		S1c2c(N(CCCN(C)C)c3c1cccc3)cccc2	positive		1	Promazine
441314		O[C@@H]1[C@H](N(C[C@H](O)[C@H]1O)CCO)CO	negative		0	Miglitol
446598		Cl[C@@H]([C@@H](NC(=O)[C@H]1N(C[C@@H](C1)CCC)C)[C@H]1O[C@H](SC)[C@H](O)[C@@H](O)[C@H]1O)C	positive		1	Clindamycin
77999		S1[C@@H](Cc2ccc(OCCN(c3ncccc3)C)cc2)C(=O)NC1=O	positive		1	Rosiglitazone
3365	fluconazole	C1=CC(=C(C=C1F)F)C(CN2C=NC=N2)(CN3C=NC=N3)O	positive	most-DILI	1
71433		C(CNCCNCCN)N.Cl.Cl	negative		0	trientine hydrochloride
18283		CC1=CN(C2OC(CO)C=C2)C(=O)NC1=O	positive		1	Stavudine
2265		S(c1n(cnc1N(=O)=O)C)c1ncnc2nc[nH]c12	positive		1	Azathioprine
6432		C(C(F)(F)F)(C(F)(F)F)(F)F	negative		0	perflutren
2812		Clc1c([C@](n2ccnc2)(c2ccccc2)c2ccccc2)cccc1	positive		1	Clotrimazole
1548955		CCN(CC)CCOC1=CC=C(C=C1)/C(=C(/C2=CC=CC=C2)\Cl)/C3=CC=CC=C3	positive		1	clomiphene
4260	moxisylyte	CC1=CC(=C(C=C1OC(=O)C)C(C)C)OCCN(C)C	positive	most-DILI	1
42616		O=C1C(=C(NC(=O)OCC)C(=O)C(=C1NC(=O)OCC)N1CC1)N1CC1	positive		1	Diaziquone
1493		c1(c(cc(cc1)[N+](=O)[O-])[N+](=O)[O-])O	positive		1	2,4-dinitrophenol
1978		O(C[C@@H](O)CNC(C)C)c1c(cc(NC(=O)CCC)cc1)C(=O)C	positive		1	Acebutolol
4197		O=c1[nH]c(c(c2ccncc2)cc1C#N)C	positive		1	Milrinone
4125253		O1[C@@H]([C@H](O)[C@H](O)[C@H](O)[C@@H]1OC[C@H](O)[C@H](O)[C@H](O)[C@H](O)C=O)CO[C@H]1O[C@@H]([C@@H](O)[C@@H](O)[C@H]1O)CO	positive		1	Dextran
6032		O([C@@H]1[C@@H](O)[C@H](O[C@H]2O[C@@H]([C@@H](O)[C@H](O)[C@H]2O)CN)[C@@H](N)C[C@H]1N)[C@H]1O[C@@H]([C@@H](O)[C@H](N)[C@H]1O)CO	negative		0	Kanamycin
247	betaine	C[N+](C)(C)CC(=O)[O-]	negative	non-DILI	0
39468		O(c1c2CCCC(=O)c2ccc1)C[C@@H](O)CNC(C)(C)C	negative		0	Levobunolol
9873		BrC(F)(F)C(F)(F)C(F)(F)C(F)(F)C(F)(F)C(F)(F)C(F)(F)C(F)(F)F	positive		1	Perflubron
50515		O=c1n(CCN(C)C)c(=O)c2c3c1cc(N)cc3ccc2	positive		1	Amonafide
5311000		Cl[C@H]1[C@H]2[C@H]3[C@@]([C@](O)([C@@H](C3)C)C(=O)CO)(C[C@H](O)[C@@H]2[C@@]2(C(=CC(=O)C=C2)C1)C)C	negative		0	Alclometasone
9849808	fesoterodine	CC(C)C(=O)OC1=C(C=C(C=C1)CO)[C@H](CCN(C(C)C)C(C)C)C2=CC=CC=C2.C(=C/C(=O)O)\C(=O)O	negative	non-DILI	0
3033	diclofenac	C1=CC=C(C(=C1)CC(=O)O)NC2=C(C=CC=C2Cl)Cl	positive	most-DILI	1
5029		CC1=C(C=CN=C1CS(=O)C2=NC3=CC=CC=C3N2)OCCCOC	positive		1	rabeprazole
16129620		S(CC[C@H](NC(=O)[C@@H](NC(=O)[C@H](NC(=O)[C@@H](NC(=O)[C@@H](NC(=O)[C@@H](NC(=O)[C@@H](NC(=O)[C@H](NC(=O)[C@H](NC(=O)[C@H](NC(=O)[C@@H](NC(=O)[C@H](NC(=O)CNC(=O)[C@@H](NC(=O)[C@@H](NC(=O)[C@@H](NC(=O)[C@@H](NC(=O)[C@H](NC(=O)[C@H](NC(=O)[C@H](NC(=O)[C@@H](NC(=O)[C@@H](NC(=O)[C@@H](NC(=O)[C@H](NC(=O)[C@H](NC(=O)[C@H](NC(=O)[C@H](N)Cc1ccc(O)cc1)C)CC(=O)O)C)[C@@H](CC)C)Cc1ccccc1)[C@H](O)C)CC(=O)N)CO…	negative		0	Sermorelin
4674		P(=O)(O)(O)C(P(=O)(O)O)(O)CCN	negative		0	Pamidronate
26757	selegiline	C[C@H](CC1=CC=CC=C1)N(C)CC#C	negative	non-DILI	0
6509979		Cl[C@@H]1[C@H](OC)C[C@@H](CC1)/C=C(/[C@H]1OC(=O)[C@H]2N(C(=O)C(=O)[C@@]3(O[C@@H]([C@@H](OC)C[C@H]3C)[C@@H](OC)C[C@H](C/C(=C/[C@H](C(=O)C[C@H](O)[C@H]1C)CC)/C)C)O)CCCC2)\C	negative		0	Pimecrolimus
31373		ClC(=C(Cl)Cl)Cl	positive		1	Tetrachloroethylene
156419	cinacalcet	C[C@H](C1=CC=CC2=CC=CC=C21)NCCCC3=CC(=CC=C3)C(F)(F)F	negative	non-DILI	0
3034034		O[C@@H]([C@H]1N2C[C@@H]([C@@H](C1)CC2)C=C)c1c2c(ncc1)ccc(OC)c2	positive		1	Quinine
65492		Ic1c(c(I)c(NC(=O)[C@@H](O)C)c(I)c1C(=O)NC(CO)CO)C(=O)NC(CO)CO	negative		0	Iopamidol
4771		NC(Cc1ccccc1)(C)C	negative		0	Phentermine
441335		Cl[C@@]12[C@H]([C@H]3[C@@]([C@](O)([C@@H](C3)C)C(=O)CCl)(C[C@@H]1O)C)CCC1=CC(=O)C=C[C@]21C	negative		0	Mometasone
5284603		O1[C@@H]2[C@]34[C@](O)([C@H](N(CC3)C)Cc3c4c1c(OC)cc3)CCC2=O	negative		0	Oxycodone
36314		O1[C@H]2[C@](OC(=O)C)([C@@H]3[C@@]([C@@H](O)C2)(C(=O)[C@H](OC(=O)C)C2=C([C@@H](OC(=O)[C@H](O)[C@@H](NC(=O)c4ccccc4)c4ccccc4)C[C@@](O)([C@H]3OC(=O)c3ccccc3)C2(C)C)C)C)C1	positive		1	Paclitaxel
10917		O[C@@H](C[N+](C)(C)C)CC(=O)O	negative		0	Levocarnitine
54686904		O[C@@]12[C@@H](C[C@H]3C(=C(O)c4c(C3)c(N(C)C)cc(NC(=O)CNC(C)(C)C)c4O)C1=O)[C@H](N(C)C)C(=O)/C(=C(/O)\N)/C2=O	positive		1	Tigecycline
151166		Clc1c(Nc2c(cc(cc2)C)CC(=O)O)c(F)ccc1	positive		1	Lumiracoxib
3001322		CCCCN1C(=O)[C@H](NC(=O)C12CCN(CC2)CC3=CC=C(C=C3)OC4=CC=C(C=C4)C(=O)O)[C@@H](C5CCCCC5)O	positive		1	aplaviroc
77991		O(c1cc([C@@H](N(C)C)C)ccc1)C(=O)N(CC)C	negative		0	Rivastigmine
60726		NC1=C(CC(O)=O)C=CC=C1C(=O)C1=CC=C(Br)C=C1	positive		1	Bromfenac
4432690		CC1OC(OC2C(CO)OC(OC3C(CO)OC(O)C(O)C3O)C(O)C2O)C(O)C(O)C1NC1C=C(CO)C(O)C(O)C1O	positive		1	Glucobay
115237		Fc1cc2onc([C@H]3CCN(CC3)CCc3c(=O)n4CCC[C@H](O)c4nc3C)c2cc1	negative		0	Paliperidone
3741		Ic1c(N(CCO)C(=O)CO)c(I)c(c(I)c1C(=O)NC[C@H](O)CO)C(=O)NC[C@H](O)CO	negative		0	Ioversol
1981		Clc1ccc(C(=O)n2c(c(c3c2ccc(OC)c3)CC(=O)OCC(=O)O)C)cc1	positive		1	Acemetacin
3748		CC(C)NNC(=O)C1=CC=NC=C1	positive		1	Iproniazid
4746		N1[C@@H](CC(C2CCCCC2)C2CCCCC2)CCCC1	positive		1	Perhexiline
4723	pemoline	C1=CC=C(C=C1)C2C(=O)N=C(O2)N	positive	most-DILI	1
5757		O[C@@H]1[C@@]2([C@H]([C@H]3[C@H](CC2)c2c(CC3)cc(O)cc2)CC1)C	positive		1	Estradiol
43708		S1[C@H]2N(C(=O)[C@H]2NC(=O)Cc2nc(sc2)N)C(=C(C1)CSc1n(nnn1)CCN(C)C)C(=O)O	positive		1	Cefotiam
445643		O1[C@H]2[C@@H](OC)C[C@H]([C@]1(O)C(=O)C(=O)N1[C@@H](CCCC1)C(=O)O[C@@H]([C@@H]([C@@H](O)CC(=O)[C@@H](/C=C(/C[C@@H](C[C@@H]2OC)C)\C)CC=C)C)/C(=C/[C@H]1C[C@@H](OC)[C@H](O)CC1)/C)C	positive		1	Tacrolimus
2265	azathioprine	CN1C=NC(=C1SC2=NC=NC3=C2NC=N3)[N+](=O)[O-]	positive	most-DILI	1
3339		Clc1ccc(C(=O)c2ccc(OC(C)(C)C(=O)OC(C)C)cc2)cc1	positive		1	Fenofibrate
4044	mefenamic acid	CC1=C(C(=CC=C1)NC2=CC=CC=C2C(=O)O)C	positive	most-DILI	1
4463		CC1=CC=NC2=C1NC(=O)C1=CC=CN=C1N2C1CC1	positive		1	Nevirapine
135413536		Fc1ccc([C@H]2N(CCO[C@H]2O[C@@H](c2cc(cc(c2)C(F)(F)F)C(F)(F)F)C)Cc2[nH][nH]c(=O)n2)cc1	positive		1	Aprepitant
135400184		S(c1c2c([nH]c(nc2=O)N)ccc1C)c1ccncc1	positive		1	Nolatrexed
5344		S(=O)(=O)(Nc1onc(c1C)C)c1ccc(N)cc1	positive		1	Sulfisoxazole
5360696	dextromethorphan	CN1CC[C@@]23CCCC[C@@H]2[C@@H]1CC4=C3C=C(C=C4)OC	negative	non-DILI	0
6918508		CN1CCC(CC1)NC1=NC2=C(NC3=CC=C(F)C(Cl)=C3)N=CN=C2C=N1	positive		1	Falnidamol
10917	l-carnitine	C[N+](C)(C)C[C@@H](CC(=O)[O-])O	negative	non-DILI	0
4037		Clc1c(Nc2c(cccc2)C(=O)O)c(Cl)ccc1C	positive		1	Meclofenamate
51634	miglustat	CCCCN1C[C@@H]([C@H]([C@@H]([C@H]1CO)O)O)O	negative	non-DILI	0
3279		CCC(CO)NCCNC(CC)CO	positive		1	Myambutol
91276		O(c1cc(CN2CCCCC2)ccc1)CCCNC(=O)COC(=O)C	positive		1	Roxatidine
33176		Clc1ccc(C(=O)c2c3c(n(c2C)CC(=O)O)cc(OC)cc3)cc1	positive		1	Clometacin
3121	valproic acid	CCCC(CCC)C(=O)O	positive	most-DILI	1
5282593		O([C@H]1C[C@@H]2N([C@@H](CC2)C1)C)C(=O)[C@H](O)c1ccccc1	negative		0	Homatropine
68740		C1=CN(C=N1)CC(O)(P(=O)(O)O)P(=O)(O)O	positive		1	zoledronate
33741		O[C@]1([C@H](CCCC1)CN(C)C)c1cc(OC)ccc1	positive		1	Tramadol
2216		Clc1c(NC2=NCCN2)c(Cl)cc(N)c1	negative		0	Apraclonidine
2726		Clc1cc2N(CCCN(C)C)c3c(Sc2cc1)cccc3	positive		1	Chlorpromazine
65016		S(=O)(=O)(N(C[C@@H](O)[C@@H](NC(=O)O[C@H]1CCOC1)Cc1ccccc1)CC(C)C)c1ccc(N)cc1	negative		0	Amprenavir
5054		Oc1cc(O)ccc1	positive		1	Resorcinol
3964		Clc1cc2C(=Nc3c(Oc2cc1)cccc3)N1CCN(CC1)C	positive		1	Loxapine
4158		O(C(=O)[C@@H]([C@H]1NCCCC1)c1ccccc1)C	positive		1	Methylphenidate
247		OC(=O)C[N+](C)(C)C	negative		0	Betaine
26987	clemastine	C[C@@](C1=CC=CC=C1)(C2=CC=C(C=C2)Cl)OCC[C@H]3CCCN3C	negative	non-DILI	0
43507		S1[C@H]2N(C(=O)[C@H]2NC(=O)Cc2c(CN)cccc2)C(=C(C1)CSc1n(nnn1)CC(=O)O)C(=O)O	positive		1	Ceforanide
5353980	sulfasalazine	C1=CC=NC(=C1)NS(=O)(=O)C2=CC=C(C=C2)N/N=C/3\C=CC(=O)C(=C3)C(=O)O	positive	most-DILI	1
6918462		S([C@H]1C[C@@H]2N([C@H](C1)CC2)C)CC(=O)O[C@H]1[C@@]2([C@H]3[C@@]([C@H]([C@H](O)[C@](C1)(C)C=C)C)(CC[C@H]2C)CCC3=O)C	negative		0	Retapamulin
656719	lubiprostone	CCCCC([C@]1(CC[C@H]2[C@H](O1)CC(=O)[C@H]2CCCCCCC(=O)O)O)(F)F	negative	non-DILI	0
5360630	nalbuphine	C1CC(C1)CN2CC[C@]34C5[C@H](CC[C@]3([C@H]2CC6=C4C(=C(C=C6)O)O5)O)O	negative	non-DILI	0
50599	didanosine	C1C[C@@H](O[C@@H]1CO)N2C=NC3=C2NC=NC3=O	positive	most-DILI	1
2771		CN(C)CCCC1(C2=C(CO1)C=C(C=C2)C#N)C3=CC=C(C=C3)F	positive		1	citalopram
208902		O1c2c(c3[C@@H](CCc3cc2)CCNC(=O)CC)CC1	negative		0	Ramelteon
60700		O1Cc2c([C@@](O)(CC)C1=O)cc1n(Cc3c1nc1c(c3)c(CN(C)C)c(O)cc1)c2=O	positive		1	Topotecan
54678486		o1c(O)c([C@@H](CC(=O)C)c2ccccc2)c(=O)c2c1cccc2	positive		1	Warfarin
4499		O(C(=O)C1=C(NC(=C([C@H]1c1c(N(=O)=O)cccc1)C(=O)OC)C)C)CC(C)C	negative		0	Nisoldipine
60835		s1c([C@@H](Oc2c3c(ccc2)cccc3)CCNC)ccc1	positive		1	Duloxetine
6433328		CCCCCCCC/C=C/CCCCCCCC(=O)O.C(CO)N	negative		0	ethanolamine oleate
5281081		O=C(N(CC)CC)/C(=C/c1cc(N(=O)=O)c(O)c(O)c1)/C#N	positive		1	Entacapone
71616		Fc1c([C@](O)([C@@H](C)c2ncncc2F)Cn2ncnc2)ccc(F)c1	positive		1	Voriconazole
134070	calcitriol	C[C@H](CCCC(C)(C)O)[C@H]1CC[C@@H]2[C@@]1(CCCC2=CC=C3C[C@H](C[C@@H](C3=C)O)O)C	negative	non-DILI	0
148192		O[C@H]([C@@H](NC(=O)[C@@H](NC(=O)OC)C(C)(C)C)Cc1ccccc1)CN(NC(=O)[C@@H](NC(=O)OC)C(C)(C)C)Cc1ccc(cc1)c1ncccc1	positive		1	Atazanavir
938	niacin	C1=CC(=CN=C1)C(=O)O	positive	most-DILI	1
5281042		O(CCC[N+]1([C@@H](c2c(CC1)cc(OC)c(OC)c2)Cc1cc(OC)c(OC)c(OC)c1)C)C(=O)CC/C=C/CCC(=O)OCCC[N+]1([C@@H](c2c(CC1)cc(OC)c(OC)c2)Cc1cc(OC)c(OC)c(OC)c1)C	negative		0	Mivacurium
2019	dactinomycin	CC1C(C(=O)NC(C(=O)N2CCCC2C(=O)N(CC(=O)N(C(C(=O)O1)C(C)C)C)C)C(C)C)NC(=O)C3=C4C(=C(C=C3)C)OC5=C(C(=O)C(=C(C5=N4)C(=O)NC6C(OC(=O)C(N(C(=O)CN(C(=O)C7CCCN7C(=O)C(NC6=O)C(C)C)C)C)C(C)C)C)N)C	positive	most-DILI	1
71184		[131I]c1cc(CN=C(N)N)ccc1	positive		1	Iobenguane i 131
4659569	tolcapone	CC1=CC=C(C=C1)C(=O)C2=CC(=C(C(=C2)O)O)[N+](=O)[O-]	positive	most-DILI	1
38103		S1[C@H]2N(C(=O)[C@H]2NC(=O)[C@H](N)C2=CCC=CC2)C(=C(C1)C)C(=O)O	positive		1	Cephradine
2708		ClCCN(c1ccc(CCCC(=O)O)cc1)CCCl	positive		1	Chlorambucil
5282379	isotretinoin	CC1=C(C(CCC1)(C)C)/C=C/C(=C/C=C/C(=C\C(=O)O)/C)/C	positive	most-DILI	1
2802		Clc1c(C2=NCC(=O)Nc3c2cc(N(=O)=O)cc3)cccc1	positive		1	Clonazepam
28620		O[C@@]12[C@H]3[C@@H]([C@@]4([C@H](CC3)C[C@@H](O[C@@H]3O[C@@H]([C@@H](O[C@@H]5O[C@@H]([C@@H](O[C@@H]6O[C@@H]([C@@H](O[C@@H]7O[C@@H]([C@@H](O)[C@H](O)[C@H]7O)CO)[C@@H](O)C6)C)[C@@H](O)C5)C)[C@@H](O)C3)C)CC4)C)C[C@@H](O)[C@@]1([C@H](CC2)C1=CC(=O)OC1)C	negative		0	Deslanoside
6082		O[C@@H]([C@H](N)C)c1c(OC)ccc(OC)c1	negative		0	Methoxamine
54575	leucovorin	C1C(N(C2=C(N1)NC(=NC2=O)N)C=O)CNC3=CC=C(C=C3)C(=O)N[C@H](CCC(=O)O)C(=O)O	negative	non-DILI	0
4912		S(c1cc(C(C)(C)C)c(O)c(C(C)(C)C)c1)C(Sc1cc(C(C)(C)C)c(O)c(C(C)(C)C)c1)(C)C	positive		1	Probucol
12310947		Cl[C@@]12[C@H]3[C@@H]([C@@](Cl)(C1(Cl)Cl)C(=C2Cl)Cl)[C@H]1C[C@@H]3C=C1	positive		1	Aldrin
39562		Clc1c(Cn2nc(c3c2cccc3)C(=O)O)ccc(Cl)c1	positive		1	Lonidamine
5665		OC(=O)CC[C@H](N)C=C	positive		1	Vigabatrin
5284570		O1[C@@H]2[C@]34[C@H]([C@H](N(CC3)C)Cc3c4c1c(O)cc3)CCC2=O	negative		0	Hydromorphone
5462245	cyanocobalamin	CC1=CC2=C(C=C1C)N(C=N2)[C@@H]3C(C([C@@H](O3)CO)OP(=O)(O)OC(C)CNC(=O)CC[C@@]\4([C@H](C5[C@]6([C@@]([C@@H](C(=N6)/C(=C\7/[C@@]([C@@H](C(=N7)/C=C\8/C([C@@H](C(=N8)/C(=C4\[N-]5)/C)CCC(=O)N)(C)C)CCC(=O)N)(C)CC(=O)N)/C)CCC(=O)N)(C)CC(=O)N)C)CC(=O)N)C)O.[C-]#N.[Co+3]	negative	non-DILI	0
6729		Clc1ccc([C@H](N2CCN(CC2)Cc2ccc(C(C)(C)C)cc2)c2ccccc2)cc1	negative		0	Buclizine
4679		[S@](=O)(c1[nH]c2c(n1)ccc(OC(F)F)c2)Cc1nccc(OC)c1OC	positive		1	Pantoprazole
16960		CN(C)CC[C@@H](C1=CC=C(C=C1)Br)C2=CC=CC=N2	negative		0	dexbrompheniramine
2081		CC(C(=O)OC(C)(C)CC1=CC=C(C=C1)Cl)N	positive		1	alaproclate
6435893	cyclosporine	CCC1C(=O)N(CC(=O)N(C(C(=O)NC(C(=O)N(C(C(=O)NC(C(=O)NC(C(=O)N(C(C(=O)N(C(C(=O)N(C(C(=O)N(C(C(=O)N1)[C@@H]([C@H](C)C/C=C/C)O)C)C(C)C)C)CC(C)C)C)CC(C)C)C)C)C)CC(C)C)C)C(C)C)CC(C)C)C)C	positive	most-DILI	1
5206		FC(F)(F)C(OCF)C(F)(F)F	positive		1	Sevoflurane
5288209		O=C(Nc1ccc(O)cc1)/C=C(/C=C/C=C(/C=C/C1=C(CCCC1(C)C)C)\C)\C	positive		1	Fenretinide
2519		O=c1n(c(=O)n(c2ncn(c12)C)C)C	negative		0	Caffeine
9681	methysergide	CC[C@@H](CO)NC(=O)[C@H]1CN([C@@H]2CC3=CN(C4=CC=CC(=C34)C2=C1)C)C	negative	non-DILI	0
2564		Clc1ccc([C@H](OCCN(C)C)c2ncccc2)cc1	negative		0	Carbinoxamine
135398735		O([C@H]1[C@@H]([C@@H](O)[C@H]([C@H](O)[C@@H](C)/C=C/C=C(\C(=O)NC2=C(O)c3c(c4C(=O)[C@](O/C=C/[C@@H](OC)[C@@H]1C)(Oc4c(c3O)C)C)C(=O)/C/2=C/NN1CCN(CC1)C)/C)C)C)C(=O)C	positive		1	Rifampin
3182	dyphylline	CN1C2=C(C(=O)N(C1=O)C)N(C=N2)CC(CO)O	negative	non-DILI	0
5354		CCCCCCCCNC(C)C(C1=CC=C(C=C1)SC(C)C)O	positive		1	sulcotidil
165580	paromomycin	C1[C@H]([C@@H]([C@H]([C@@H]([C@H]1N)O[C@@H]2[C@@H]([C@H]([C@@H]([C@H](O2)CO)O)O)N)O[C@H]3[C@@H]([C@@H]([C@H](O3)CO)O[C@@H]4[C@@H]([C@H]([C@@H]([C@@H](O4)CN)O)O)N)O)O)N	negative	non-DILI	0
5361918		O[C@@]12[C@]34CC[N+]([C@@H]1Cc1c4c(O[C@H]3C(=O)CC2)c(O)cc1)(CC1CC1)C	negative		0	Methylnaltrexone
10836		N([C@H](Cc1ccccc1)C)C	negative		0	Methamphetamine
60198		O=C1[C@@]2([C@H]([C@H]3[C@H](CC2)[C@@]2(C(=CC(=O)C=C2)C(=C)C3)C)CC1)C	negative		0	Exemestane
193962	etravirine	CC1=CC(=CC(=C1OC2=NC(=NC(=C2Br)N)NC3=CC=C(C=C3)C#N)C)C#N	positive	most-DILI	1
65592		CC1=CC(Br)=C(O)C2=C1C=CC=N2	positive		1	Tilbroquinol
4934		O(CC[N+](C(C)C)(C(C)C)C)C(=O)[C@H]1c2c(Oc3c1cccc3)cccc2	negative		0	Propantheline
18140	estramustine	CC12CCC3C(C1CCC2O)CCC4=C3C=CC(=C4)OC(=O)N(CCCl)CCCl	positive	most-DILI	1
9833444	sincalide	CSCC[C@@H](C(=O)NCC(=O)N[C@@H](CC1=CNC2=CC=CC=C21)C(=O)N[C@@H](CCSC)C(=O)N[C@@H](CC(=O)O)C(=O)N[C@@H](CC3=CC=CC=C3)C(=O)N)NC(=O)[C@H](CC4=CC=C(C=C4)OS(=O)(=O)O)NC(=O)[C@H](CC(=O)O)N	negative	non-DILI	0
6035		Brc1cn([C@@H]2O[C@@H]([C@@H](O)C2)CO)c(=O)[nH]c1=O	positive		1	Broxuridine
6741		O[C@]1([C@@]2([C@H]([C@H]3[C@H]([C@@H](O)C2)[C@@]2(C(=CC(=O)C=C2)[C@H](C3)C)C)CC1)C)C(=O)CO	positive		1	Methylprednisolone
2478		CS(=O)(=O)OCCCCOS(C)(=O)=O	positive		1	Busulfan
2092		O1[C@@H](CCC1)C(=O)NCCCN(c1nc2c(c(n1)N)cc(OC)c(OC)c2)C	positive		1	Alfuzosin
564	aminocaproic acid	C(CCC(=O)O)CCN	negative	non-DILI	0
9417		OCCN1CCN(CC1)CCCN1c2c(C=Cc3c1cccc3)cccc2	positive		1	Opipramol
6503		OCC(N)(CO)CO	positive		1	Tromethamine
104865	bosentan	CC(C)(C)C1=CC=C(C=C1)S(=O)(=O)NC2=C(C(=NC(=N2)C3=NC=CC=N3)OCCO)OC4=CC=CC=C4OC	positive	most-DILI	1
4760		O=C1[C@@H](C(=O)c2c1cccc2)c1ccccc1	positive		1	Phenindione
453		OCC(O)C(O)C(O)C(O)CO	negative		0	Hexitol
4680		O(c1cc2c(nccc2cc1OC)Cc1cc(OC)c(OC)cc1)C	positive		1	Papaverine
2153		O=c1n(c(=O)n(c2nc[nH]c12)C)C	negative		0	Theophylline
4911		S(=O)(=O)(N(CCC)CCC)c1ccc(cc1)C(=O)O	positive		1	Probenecid
5359		s1c(C(=O)c2ccc([C@@H](C)C(=O)O)cc2)ccc1	positive		1	Suprofen
41693	sufentanil	CCC(=O)N(C1=CC=CC=C1)C2(CCN(CC2)CCC3=CC=CS3)COC	negative	non-DILI	0
65981		O=C(N[C@H](c1c(N2CCCCC2)cccc1)CC(C)C)Cc1cc(OCC)c(cc1)C(=O)O	negative		0	Repaglinide
5656		OC1([C@@H](CN(C)C)c2ccc(OC)cc2)CCCCC1	positive		1	Venlafaxine
3743		Ic1c(N(C[C@H](O)CO)C(=O)C)c(I)c(c(I)c1C(=O)NC[C@H](O)CO)C(=O)NCCO	negative		0	Ioxilan
56841043		OC(=O)CN(C[C@H](N(CC(=O)O)CC(=O)O)Cc1ccc(OCC)cc1)CCN(CC(=O)O)CC(=O)O	positive		1	Gadoxetate
249098		CC1(O)CCC2C3CCC4CC(=O)OCC4(C)C3CCC12C	positive		1	17beta-Hydroxy-17-methyl-2-oxa-5alpha-androstan-3-one
68617		Clc1cc([C@@H]2CC[C@H](NC)c3c2cccc3)ccc1Cl	positive		1	Sertraline
5936		P(=O)(F)(OC(C)C)OC(C)C	negative		0	Isoflurophate
2727		Clc1ccc(S(=O)(=O)NC(=O)NCCC)cc1	positive		1	Chlorpropamide
135398740		O(C(CO)CO)Cn1c2[nH]c(nc(=O)c2nc1)N	positive		1	Ganciclovir
219024		CNC(=O)C1=CN(N=C1)C1=NC(N)=C2N=CN(C3OC(CO)C(O)C3O)C2=N1	negative		0	Regadenoson
644073		O1[C@@H]2[C@]34[C@]5(C[C@@H]([C@]2(OC)CC5)[C@](O)(C(C)(C)C)C)[C@H](N(CC3)CC2CC2)Cc2c4c1c(O)cc2	negative		0	Buprenorphine
2375		CC(O)(CS(=O)(=O)C1=CC=C(F)C=C1)C(=O)NC1=CC=C(C#N)C(=C1)C(F)(F)F	positive		1	Bicalutamide
3341	fenoldopam	C1CNCC(C2=CC(=C(C(=C21)Cl)O)O)C3=CC=C(C=C3)O	negative	non-DILI	0
4829		S1[C@@H](Cc2ccc(OCCc3ncc(CC)cc3)cc2)C(=O)NC1=O	positive		1	Pioglitazone
65869	ebrotidine	C1=CC(=CC=C1S(=O)(=O)NC=NCCSCC2=CSC(=N2)N=C(N)N)Br	positive	most-DILI	1
19649		O([C@@H]1[C@@H](N=C(N)N)[C@H](O)[C@@H](N=C(N)N)[C@H](O)[C@H]1O)[C@@H]1O[C@H]([C@@](O)([C@H]1O[C@@H]1O[C@H]([C@H](O)[C@@H](O)[C@@H]1NC)CO)C=O)C	negative		0	Streptomycin
5361092	butorphanol	C1CC[C@]2([C@H]3CC4=C([C@]2(C1)CCN3CC5CCC5)C=C(C=C4)O)O	negative	non-DILI	0
3406		[nH]1ncc(c1)C	positive		1	Fomepizole
392622		s1c(nc(CN(C(=O)N[C@@H](C(C)C)C(=O)N[C@H](C[C@H](O)[C@@H](NC(=O)OCc2scnc2)Cc2ccccc2)Cc2ccccc2)C)c1)C(C)C	positive		1	Ritonavir
55245	mifepristone	CC#C[C@@]1(CC[C@@H]2[C@@]1(C[C@@H](C3=C4CCC(=O)C=C4CC[C@@H]23)C5=CC=C(C=C5)N(C)C)C)O	negative	non-DILI	0
3100	diphenhydramine	CN(C)CCOC(C1=CC=CC=C1)C2=CC=CC=C2	negative	non-DILI	0
6761		NC(=O)C1CCN(CCCN2C3=CC=CC=C3SC3=CC=C(Cl)C=C23)CC1	positive		1	Pipamazine
54385		Fc1ccc([C@]2(CC[C@H](N3C[C@H]([C@](CC3)(c3ccccc3)C(=O)O)C)CC2)C#N)cc1	negative		0	Levocabastine
4642		O[C@@](C1CCCCC1)(c1ccccc1)C(=O)OCC1=NCCCN1C	negative		0	Oxyphencyclimine
5826	dextroamphetamine	C[C@@H](CC1=CC=CC=C1)N	negative	non-DILI	0
6196		S1[C@H]2N([C@H](C1(C)C)C(=O)O)C(=O)[C@H]2NC(=O)c1c(noc1C)c1ccccc1	positive		1	Oxacillin
13109		O[C@@]1([C@@]2([C@H]([C@H]3[C@H](CC2)[C@@H]2C(=CC(=O)CC2)CC3)CC1)CC)C#C	positive		1	Levonorgestrel
1775		O=C1NC(=O)C(N1)(C1=CC=CC=C1)C1=CC=CC=C1	positive		1	Phenytoin
165580		O([C@H]1[C@H](O[C@H]2O[C@@H]([C@@H](O)[C@H](O)[C@H]2N)CO)[C@@H](N)C[C@@H](N)[C@@H]1O)[C@@H]1O[C@@H]([C@@H](O[C@H]2O[C@H]([C@@H](O)[C@H](O)[C@H]2N)CN)[C@H]1O)CO	negative		0	Paromomycin
44093		SC[C@H](C(=O)N1[C@@H](CCC1)C(=O)O)C	positive		1	Captopril
33176		COC1=CC=C2C(=C1)N(CC(O)=O)C(C)=C2C(=O)C1=CC=C(Cl)C=C1	positive		1	Clometacin
3042	dicyclomine	CCN(CC)CCOC(=O)C1(CCCCC1)C2CCCCC2	negative	non-DILI	0
148124		O1[C@H]2[C@](OC(=O)C)([C@@H]3[C@@]([C@@H](O)C2)(C(=O)[C@H](O)C2=C([C@@H](OC(=O)[C@H](O)[C@@H](NC(=O)OC(C)(C)C)c4ccccc4)C[C@@](O)([C@H]3OC(=O)c3ccccc3)C2(C)C)C)C)C1	positive		1	Docetaxel
5394		O=c1n2c(nnn1C)c(nc2)C(=O)N	positive		1	Temozolomide
2140	diatrizoate	CC(=O)NC1=C(C(=C(C(=C1I)C(=O)O)I)NC(=O)C)I	negative	non-DILI	0
1935		n1c2c(CCCC2)c(N)c2c1cccc2	positive		1	Tacrine
6322		C(C[C@@H](C(=O)O)N)CN=C(N)N	negative		0	l-arginine
19493		N[C@H]1[C@@H](C1)c1ccccc1	positive		1	Tranylcypromine
6918140		O[C@@H]1[C@H]([C@H]2[C@@H](C1)Cc1c(C2)cccc1OCC(=O)O)CC[C@H](O)CCCCC	negative		0	Treprostinil
2081		CC(N)C(=O)OC(C)(C)CC1=CC=C(Cl)C=C1	positive		1	Alaproclate
34869	amineptine	C1CC2=CC=CC=C2C(C3=CC=CC=C31)[NH2+]CCCCCCC(=O)O.[Cl-]	positive	most-DILI	1
123606		S(=O)(=O)(N1CCCC1)Cc1cc2c(CCN(C)C)c[nH]c2cc1	negative		0	Almotriptan
5280965		O1[C@@]2(O)C[C@H](O)[C@H]([C@@H]1C[C@@H](O[C@@H]1O[C@@H]([C@@H](O)[C@H](N)[C@@H]1O)C)/C=C/C=C/C=C/C=C/C=C/C=C/C=C/[C@@H]([C@@H](O)[C@H]([C@@H](OC(=O)C[C@H](O)C[C@H](O)CC[C@@H](O)[C@H](O)C[C@H](O)C2)C)C)C)C(=O)O	positive		1	Amphotericin b
6230		O[C@@]1([C@@]2([C@H]([C@H]3[C@H](CC2)[C@@H]2C(=CC(=O)CC2)CC3)CC1)C)C#C	positive		1	Norethindrone
5526	tranexamic acid	C1CC(CCC1CN)C(=O)O	negative	non-DILI	0
3198		Clc1c([C@@H](OCc2ccc(Cl)cc2)Cn2ccnc2)ccc(Cl)c1	negative		0	Econazole
152945	dutasteride	C[C@]12CCC3[C@H]([C@@H]1CC[C@@H]2C(=O)NC4=C(C=CC(=C4)C(F)(F)F)C(F)(F)F)CC[C@@H]5[C@@]3(C=CC(=O)N5)C	negative	non-DILI	0
5426		O=C1NC(=O)CC[C@@H]1N1C(=O)c2c(C1=O)cccc2	positive		1	Thalidomide
125017		OC1([C@@H](CN(C)C)c2ccc(O)cc2)CCCCC1	negative		0	Desvenlafaxine
5311017		N([C@@H](Cc1ccccc1)C)(Cc1ccccc1)C	negative		0	Benzphetamine
3366		Fc1c([nH]c(=O)nc1)N	positive		1	Flucytosine
104741		[S@](=O)(CCCCCCCCC[C@H]1[C@H]2[C@H]3[C@](CC[C@@H]2c2c(C1)cc(O)cc2)([C@@H](O)CC3)C)CCCC(F)(F)C(F)(F)F	negative		0	Fulvestrant
4101		N12CN3CN(C1)CN(C2)C3	positive		1	Methenamine
56959		O[C@@H](CN1CCN(CC1)CC(=O)Nc1c(cccc1C)C)COc1c(OC)cccc1	negative		0	Ranolazine
4463	nevirapine	CC1=C2C(=NC=C1)N(C3=C(C=CC=N3)C(=O)N2)C4CC4	positive	most-DILI	1
151166		CC1=CC=C(NC2=C(F)C=CC=C2Cl)C(CC(O)=O)=C1	positive		1	Lumiracoxib
4494		O(C(=O)C1=C(NC(=C([C@H]1c1cc(N(=O)=O)ccc1)C(=O)OC)C#N)C)C(C)C	positive		1	Nilvadipine
441184	acarbose	C[C@@H]1[C@H]([C@@H]([C@H]([C@H](O1)O[C@@H]2[C@H](O[C@@H]([C@@H]([C@H]2O)O)O[C@@H]3[C@H](O[C@H]([C@@H]([C@H]3O)O)O)CO)CO)O)O)N[C@H]4C=C([C@@H]([C@@H]([C@H]4O)O)O)CO	positive	most-DILI	1
219078		O(C[C@@H](NC(=O)C)C(=O)NCc1ccccc1)C	negative		0	Lacosamide
9642		F[C@@]12[C@H]([C@H]3[C@@]([C@@]4(OC(O[C@@H]4C3)(C)C)C(=O)COC(=O)C)(C[C@@H]1O)C)C[C@H](F)C1=CC(=O)C=C[C@]21C	negative		0	Fluocinonide
3958		Clc1cc2C(=N[C@H](O)C(=O)Nc2cc1)c1c(Cl)cccc1	positive		1	Lorazepam
33255		CC1=NN=C(SCC2=C(N3C(SC2)C(NC(=O)CN2C=NN=N2)C3=O)C(O)=O)S1	positive		1	Cefazolin
5351166	dacarbazine	CN(C)N/N=C\1/C(=NC=N1)C(=O)N	positive	most-DILI	1
65028		O([C@H]1[C@H](NC(=O)C)[C@@H](N)CC(=C1)C(=O)OCC)C(CC)CC	positive		1	Oseltamivir
3033767		O(c1ccc(/C(=C(/CC)\c2ccccc2)/c2cc(O)ccc2)cc1)CCN(C)C	positive		1	Droloxifene
54892		O=C(N1[C@@H](Cc2c(C1)cccc2)C(=O)O)[C@@H](N[C@@H](CCc1ccccc1)C(=O)OCC)C	negative		0	Quinapril
16850		O1[C@@]2(c3c(C1=O)cccc3)c1c(Oc3c2ccc(O)c3)cc(O)cc1	negative		0	Fluorescein
4614		o1c(c(nc1CCC(=O)O)c1ccccc1)c1ccccc1	positive		1	Oxaprozin
2564	carbinoxamine	CN(C)CCOC(C1=CC=C(C=C1)Cl)C2=CC=CC=N2	negative	non-DILI	0
3156		O=C1N(C[C@H]([C@@]1(c1ccccc1)c1ccccc1)CCN1CCOCC1)CC	positive		1	Doxapram
2313		C1=CC=C(C=C1)CN2C3=CC=CC=C3C(=N2)OCC(=O)O	positive		1	bendazac
6918155		O1[C@]2([C@@]3([C@H]([C@H]4[C@H]([C@@H](O)C3)[C@@]3(C(=CC(=O)C=C3)CC4)C)C[C@H]2O[C@H]1C1CCCCC1)C)C(=O)COC(=O)C(C)C	negative		0	Ciclesonide
457193		O=C1N2[C@@H](CCC2)C(=O)N(CC(=O)N([C@@H](C(C)C)C(=O)O[C@@H]([C@@H](NC(=O)c2c3nc4c(C(=O)N[C@H]5C(=O)N[C@@H](C(=O)N6[C@@H](CCC6)C(=O)N(CC(=O)N([C@@H](C(C)C)C(=O)O[C@@H]5C)C)C)C(C)C)ccc(c4oc3c(c(=O)c2N)C)C)C(=O)N[C@@H]1C(C)C)C)C)C	positive		1	Dactinomycin
4735		O(CCCCCOc1ccc(cc1)C(=N)N)c1ccc(cc1)C(=N)N	positive		1	Pentamidine
5284603	oxycodone	CN1CC[C@]23[C@@H]4C(=O)CC[C@]2([C@H]1CC5=C3C(=C(C=C5)OC)O4)O	negative	non-DILI	0
17676		S1c2c(N(CCCN3CCN(CC3)CCO)c3c1cccc3)cc(cc2)C(=O)C	positive		1	Acetophenazine
4595		O=C1[C@H](CCc2n(c3c(c12)cccc3)C)Cn1c(ncc1)C	positive		1	Ondansetron
3948		Fc1c(N2C[C@H](NCC2)C)c(F)cc2c1n(CC)cc(c2=O)C(=O)O	negative		0	Lomefloxacin
43805		NC1CCCCC1N	positive		1	Oxaliplatin
3730		Ic1c(N(C[C@H](O)CO)C(=O)C)c(I)c(c(I)c1C(=O)NC[C@H](O)CO)C(=O)NC[C@H](O)CO	negative		0	Iohexol
4893		O=C(N1CCN(CC1)c1nc2c(c(n1)N)cc(OC)c(OC)c2)c1occc1	positive		1	Prazosin
4062		O=C(Nc1c(cccc1C)C)[C@H]1N(CCCC1)C	negative		0	Mepivacaine
459963		CON=C(N)C1=CC=C(C=C1)C1=CC=C(O1)C1=CC=C(C=C1)C(N)=NOC	positive		1	N'-Methoxy-4-[5-[4-(N'-methoxycarbamimidoyl)phenyl]furan-2-yl]benzenecarboximidamide
3053		OC(=O)CN(CCN(CC(O)=O)CC(O)=O)CCN(CC(O)=O)CC(O)=O	negative		0	Pentetic Acid
150610		S(C1=C(N2[C@@H]([C@H](C2=O)[C@H](O)C)[C@H]1C)C(=O)O)[C@H]1C[C@H](NC1)C(=O)Nc1cc(ccc1)C(=O)O	positive		1	Ertapenem
71329	dofetilide	CN(CCC1=CC=C(C=C1)NS(=O)(=O)C)CCOC2=CC=C(C=C2)NS(=O)(=O)C	negative	non-DILI	0
60815		CCC(=O)N(C1=CC=CC=C1)C1(CCN(CCC(=O)OC)CC1)C(=O)OC	negative		0	Remifentanil
2341	benzphetamine	CC(CC1=CC=CC=C1)N(C)CC2=CC=CC=C2	negative	non-DILI	0
24726		C(=C\CCl)/Cl	positive		1	1,3-dichloropropene
60606		Clc1c([C@H](N2CCc3sccc3C2)C(=O)OC)cccc1	positive		1	Clopidogrel
7239		Clc1c(Cl)cccc1	positive		1	O-dichlorobenzene
5574		S1c2c(N(C[C@@H](CN(C)C)C)c3c1cccc3)cccc2	positive		1	Trimeprazine
4915		O=C(NC(C)C)c1ccc(CNNC)cc1	positive		1	Procarbazine
163659		O([C@@H]1C[C@H](O[C@H]2[C@@H](Cc3c(C2=O)c(O)c2c(c3)cc(O[C@@H]3O[C@@H]([C@@H](O)[C@H](O[C@@H]4O[C@@H]([C@@H](O)[C@H](O)C4)C)C3)C)c(c2O)C)[C@H](OC)C(=O)[C@@H](O)[C@H](O)C)O[C@@H]([C@H]1O)C)[C@@H]1O[C@@H]([C@@H](O)[C@H](O[C@@H]2O[C@@H]([C@@H](O)[C@@](O)(C2)C)C)C1)C	positive		1	Plicamycin
6053		N(c1ccc(/N=N/c2ccccc2)cc1)(C)C	positive		1	P-dimethylaminoazobenzene
135398738		O=C(N)C1=NC=N/C/1=N\NN(C)C	positive		1	Dacarbazine
5281034		O[C@@]1([C@@]2([C@H]([C@H]3[C@@H]([C@@]4([C@@H](CC3)CC(=O)/C(=C\O)/C4)C)CC2)CC1)C)C	positive		1	Oxymetholone
2244		O(c1c(cccc1)C(=O)O)C(=O)C	positive		1	Aspirin
2973		CC(=O)N(CCCCCNC(=O)CCC(=O)N(CCCCCNC(=O)CCC(=O)N(CCCCCN)O)O)O	positive		1	deferoxamine
4678		CC(C)(CO)C(C(=O)NCCCO)O	negative		0	dexpanthenol
57469		n1(CC(C)C)c2c3c(nc(N)c2nc1)cccc3	positive		1	Imiquimod
135400189		S(=O)(=O)(N1CCN(CC1)CC)c1cc(c(OCC)cc1)c1[nH]n2c(nc(c2c(=O)n1)C)CCC	positive		1	Vardenafil
6253		O1[C@@H](n2ccc(nc2=O)N)[C@@H](O)[C@H](O)[C@H]1CO	positive		1	Cytarabine
5578		O(c1cc(Cc2c(nc(nc2)N)N)cc(OC)c1OC)C	positive		1	Trimethoprim
6037	folic acid	C1=CC(=CC=C1C(=O)N[C@@H](CCC(=O)O)C(=O)O)NCC2=CN=C3C(=N2)C(=O)N=C(N3)N	negative	non-DILI	0
5311128		O=C(N1[C@@H](CCC1)C(=O)NNC(=O)N)[C@H](NC(=O)[C@H](NC(=O)[C@H](NC(=O)[C@H](NC(=O)[C@H](NC(=O)[C@@H](NC(=O)[C@@H](NC(=O)[C@H]1NC(=O)CC1)Cc1[nH]cnc1)Cc1c2c([nH]c1)cccc2)CO)Cc1ccc(O)cc1)COC(C)(C)C)CC(C)C)CCCN=C(N)N	negative		0	Goserelin
3351		C1CN(CCN1CC2=CC3=C(C=C2)OCO3)C(=O)COC4=CC=C(C=C4)Cl	positive		1	fipexide
4599		CCCCCCCCCCCC(CC1OC(=O)C1CCCCCC)OC(=O)C(CC(C)C)NC=O	positive		1	1-(3-Hexyl-4-oxooxetan-2-yl)tridecan-2-yl 2-formamido-4-methylpentanoate
22570509		CC(C)C1=NN=C(C)N1C1CC2CCC(C1)N2CCC(NC(=O)C1CCC(F)(F)CC1)C1=CC=CC=C1	positive		1	4,4-Difluoro-N-[3-[3-(3-methyl-5-propan-2-yl-1,2,4-triazol-4-yl)-8-azabicyclo[3.2.1]octan-8-yl]-1-phenylpropyl]cyclohexane-1-carboxamide
2157	amiodarone	CCCCC1=C(C2=CC=CC=C2O1)C(=O)C3=CC(=C(C(=C3)I)OCCN(CC)CC)I	positive	most-DILI	1
5401	terazosin	COC1=C(C=C2C(=C1)C(=NC(=N2)N3CCN(CC3)C(=O)C4CCCO4)N)OC	negative	non-DILI	0
5472		Clc1c(CN2CCc3sccc3C2)cccc1	positive		1	Ticlopidine
2170		Clc1cc2C(=Nc3c(Oc2cc1)cccc3)N1CCNCC1	positive		1	Amoxapine
10113978		S(=O)(=O)(N)c1c(ccc(Nc2nc(N(c3cc4nn(c(c4cc3)C)C)C)ccn2)c1)C	positive		1	Pazopanib
66265		FC(F)(F)c1cc(C[C@H](NCC)C)ccc1	positive		1	Dexfenfluramine
14969		Clc1c2Oc3c(O[C@@H]4O[C@@H]([C@@H](O)[C@H](O)[C@H]4O[C@@H]4O[C@H]([C@@H](O)[C@@](N)(C4)C)C)CO)c4Oc5c(Cl)cc([C@@H](O)[C@@H]6NC(=O)[C@H](NC(=O)[C@@H](NC(=O)[C@@H](NC(=O)[C@@H](NC(=O)[C@H](NC)CC(C)C)[C@H](O)c(c1)cc2)CC(=O)N)c(c3)c4)c1cc(c2c([C@H](NC6=O)C(=O)O)cc(O)cc2O)c(O)cc1)cc5	negative		0	Vancomycin
3373		Fc1cc2c(n3c(CN(C2=O)C)c(nc3)C(=O)OCC)cc1	negative		0	Flumazenil
36811	dobutamine	CC(CCC1=CC=C(C=C1)O)NCCC2=CC(=C(C=C2)O)O	negative	non-DILI	0
56959	ranolazine	CC1=C(C(=CC=C1)C)NC(=O)CN2CCN(CC2)CC(COC3=CC=CC=C3OC)O	negative	non-DILI	0
29321		CC(=O)N1C2=CC=CC=C2C(C1=O)(C3=CC=C(C=C3)OC(=O)C)C4=CC=C(C=C4)OC(=O)C	positive		1	triacetyldiphenolisatin
6013		O[C@@H]1[C@@]2([C@H]([C@H]3[C@@H]([C@@]4(C(=CC(=O)CC4)CC3)C)CC2)CC1)C	positive		1	Testosterone
3779		O[C@@H](CNC(C)C)c1cc(O)c(O)cc1	negative		0	Isoproterenol
2351		O(C[C@@H](N1CCCC1)CN(Cc1ccccc1)c1ccccc1)CC(C)C	positive		1	Bepridil
5878	oxandrolone	C[C@]12CC[C@H]3[C@H]([C@@H]1CC[C@]2(C)O)CC[C@@H]4[C@@]3(COC(=O)C4)C	positive	most-DILI	1
7515		N(c1ccccc1)C	positive		1	Methylaniline
3081921	micafungin	CCCCCOC1=CC=C(C=C1)C2=CC(=NO2)C3=CC=C(C=C3)C(=O)NC4CC(C(NC(=O)C5C(C(CN5C(=O)C(NC(=O)C(NC(=O)C6CC(CN6C(=O)C(NC4=O)C(C)O)O)C(C(C7=CC(=C(C=C7)O)OS(=O)(=O)O)O)O)C(CC(=O)N)O)C)O)O)O	positive	most-DILI	1
5360696		O(c1cc2[C@@]34[C@@H]([C@H](N(CC3)C)Cc2cc1)CCCC4)C	negative		0	Dextromethorphan
4030		O=C(c1cc2[nH]c(nc2cc1)NC(=O)OC)c1ccccc1	positive		1	Mebendazole
71616	voriconazole	C[C@@H](C1=NC=NC=C1F)[C@](CN2C=NC=N2)(C3=C(C=C(C=C3)F)F)O	positive	most-DILI	1
3748		O=C(NNC(C)C)c1ccncc1	positive		1	Iproniazid
5280489		C1(CCCC(=C1/C=C/C(=C/C=C/C(=C/C=C/C=C(/C=C/C=C(/C=C/C1=C(CCCC1(C)C)C)\C)\C)/C)/C)C)(C)C	negative		0	Beta-carotene
9677		CCCCCCCCCC(=O)OC1CCC2C3CCC4=CC(=O)CCC4C3CCC12C	positive		1	Nandrolone Decanoate
135449332		CC1=C(NN=C2C=CC=C(C3=CC=CC(=C3)C(O)=O)C2=O)C(=O)N(N1)C1=CC=C(C)C(C)=C1	positive		1	Eltrombopag
3446		OC(=O)CC1(CCCCC1)CN	positive		1	Gabapentin
31640		Clc1cc2c(N(CC(F)(F)F)C(=O)CN=C2c2ccccc2)cc1	negative		0	Halazepam
6564		Cl[C@@H](CCl)C	positive		1	Propylene dichloride
3034812	trospium	C1CC[N+]2(C1)[C@H]3CCC2CC(C3)OC(=O)C(C4=CC=CC=C4)(C5=CC=CC=C5)O.[Cl-]	negative	non-DILI	0
4913		CCN(CC)CCNC(=O)C1=CC=C(C=C1)N	positive		1	procainamide
4440		S(=O)(=O)(NC)CCc1cc2c(C3CCN(CC3)C)c[nH]c2cc1	negative		0	Naratriptan
54675777		Clc1c2[C@@](O)([C@H]3C[C@@H]4[C@](O)(C(=O)C3=C(O)c2c(O)cc1)C(=O)/C(=C(\O)/N)/C(=O)[C@H]4N(C)C)C	positive		1	Chlortetracycline
11980904		O(C(=O)[C@H]1[C@@]2(C(=CC=C1C(=O)OC)C1=N/C/2=C\c2[nH]c(c(c2C)CCC(=O)OC)/C=C/2\N=C(/C=c/3\[nH]/c(=C\1)/c(c3C=C)C)C(=C2CCC(=O)O)C)C)C	positive		1	Verteporfin
3675		N(N)CCc1ccccc1	positive		1	Phenelzine
2094	allopurinol	C1=C2C(=NC=NC2=O)NN1	positive	most-DILI	1
2952		[O-][N+](=O)C1=CC=C(C=C1)C1=CC=C(O1)C=NN1CC(=O)NC1=O	positive		1	1-[[5-(4-Nitrophenyl)furan-2-yl]methylideneamino]imidazolidine-2,4-dione
213039		CC(C)CN(C[C@H]([C@H](CC1=CC=CC=C1)NC(=O)O[C@H]2CO[C@@H]3[C@H]2CCO3)O)S(=O)(=O)C4=CC=C(C=C4)N	positive		1	darunavir
62358		O[C@@H](C)C(=O)O	negative		0	Ammonium lactate
3157		O1[C@@H](C(=O)N2CCN(CC2)c2nc3c(c(n2)N)cc(OC)c(OC)c3)COc2c1cccc2	positive		1	Doxazosin
14985		CC1=C(C(=C2CC[C@@](OC2=C1C)(C)CCC[C@H](C)CCC[C@H](C)CCCC(C)C)C)O	negative		0	vitamin e
54675776		CN(C)C1C2CC3C(=C(O)C4=C(O)C=CC=C4C3(C)O)C(=O)C2(O)C(=O)C(=C(N)O)C1=O	positive		1	Tetracycline
54675776		O[C@@]12[C@@H](C[C@@H]3[C@](O)(c4c(C(=C3C1=O)O)c(O)ccc4)C)[C@H](N(C)C)C(=O)/C(=C(/O)\N)/C2=O	positive		1	Tetracycline
5280793		CC(C)C(C)C=CC(C)C1CCC2C(CCCC12C)=CC=C1CC(O)CCC1=C	negative		0	Ergocalciferol
446596		O1[C@H]([C@@H]1[C@H]([C@@H](O)C)C)C[C@@H]1[C@@H](O)[C@@H](O)[C@@H](OC1)C/C(=C/C(=O)OCCCCCCCCC(=O)O)/C	negative		0	Mupirocin
50294		o1c2c(c3n(CC)c(cc(=O)c3cc2c(=O)cc1C(=O)O)C(=O)O)CCC	negative		0	Nedocromil
3735		Ic1c(C[C@@H](CC)C(=O)O)c(I)cc(I)c1N	negative		0	Iopanoic acid
5596		O([C@H]1C[C@@H]2[N+]3([C@@H](CC2)C1)CCCC3)C(=O)[C@](O)(c1ccccc1)c1ccccc1	negative		0	Trospium
5161		O(c1c(cccc1)C(=O)O)C(=O)c1c(O)cccc1	positive		1	Salsalate
3869	labetalol	CC(CCC1=CC=CC=C1)NCC(C2=CC(=C(C=C2)O)C(=O)N)O	positive	most-DILI	1
5152		O(CCCCCCNC[C@H](O)c1cc(c(O)cc1)CO)CCCCc1ccccc1	negative		0	Salmeterol
39042		Clc1ccc(C(=O)NCCc2ccc(OC(C)(C)C(=O)O)cc2)cc1	positive		1	Bezafibrate
3117		CCN(CC)C(=S)SSC(=S)N(CC)CC	positive		1	Disulfiram
151075		O=C(c1c(N)c(CC(=O)N)ccc1)c1ccccc1	negative		0	Nepafenac
2678		Clc1ccc([C@H](N2CCN(CC2)CCOCC(=O)O)c2ccccc2)cc1	positive		1	Cetirizine
4057	mepenzolate	C[N+]1(CCCC(C1)OC(=O)C(C2=CC=CC=C2)(C3=CC=CC=C3)O)C	negative	non-DILI	0
2381		O[C@@]([C@H]1[C@H]2C[C@@H](C1)C=C2)(CCN1CCCCC1)c1ccccc1	negative		0	Biperiden
5362119		O=C(N1[C@@H](CCC1)C(=O)O)[C@@H](N[C@@H](CCc1ccccc1)C(=O)O)CCCCN	positive		1	Lisinopril
54684452		CCCC1(CCC2=CC=CC=C2)CC(=O)C(C(CC)C2=CC=CC(NS(=O)(=O)C3=CC=C(C=N3)C(F)(F)F)=C2)=C(O)O1	positive		1	N-[3-[1-[4-Hydroxy-6-oxo-2-(2-phenylethyl)-2-propyl-3H-pyran-5-yl]propyl]phenyl]-5-(trifluoromethyl)pyridine-2-sulfonamide
3080	dimercaprol	C(C(CS)S)O	negative	non-DILI	0
6915744		O([C@@H]1[C@H]([C@H](O[C@@H]2O[C@H]([C@H](O)[C@](OC)(C2)C)C)[C@H](C(=O)O[C@@H]([C@@](O)([C@H](O)[C@H](/C(=N/OCOCCOC)/[C@@H](C[C@]1(O)C)C)C)C)CC)C)C)[C@@H]1O[C@@H](C[C@H](N(C)C)[C@H]1O)C	positive		1	Roxithromycin
135413535		O([C@@H](COC(=O)[C@@H](N)C(C)C)CO)Cn1c2[nH]c(nc(=O)c2nc1)N	negative		0	Valganciclovir
16130957	ganirelix acetate	CCNC(=NCCCC[C@H](C(=O)N[C@@H](CC(C)C)C(=O)N[C@@H](CCCCN=C(NCC)NCC)C(=O)N1CCC[C@H]1C(=O)N[C@H](C)C(=O)N)NC(=O)[C@H](CC2=CC=C(C=C2)O)NC(=O)[C@H](CO)NC(=O)[C@@H](CC3=CN=CC=C3)NC(=O)[C@@H](CC4=CC=C(C=C4)Cl)NC(=O)[C@@H](CC5=CC6=CC=CC=C6C=C5)NC(=O)C)NCC	negative	non-DILI	0
5966		O(c1cc([N+](C)(C)C)ccc1)C(=O)N(CCCCCCCCCCN(C(=O)Oc1cc([N+](C)(C)C)ccc1)C)C	negative		0	Demecarium
16132265		S(CC[C@H](NC(=O)[C@@H](NC(=O)[C@@H](NC(=O)[C@@H](N)CO)Cc1ccc(O)cc1)CO)C(=O)N[C@H](C(=O)N[C@H](C(=O)N[C@H](C(=O)N[C@H](C(=O)N[C@H](C(=O)NCC(=O)N[C@H](C(=O)N1[C@@H](CCC1)C(=O)N[C@@H](C(C)C)C(=O)NCC(=O)N[C@H](C(=O)N[C@H](C(=O)N[C@H](C(=O)N[C@H](C(=O)N1[C@@H](CCC1)C(=O)N[C@@H](C(C)C)C(=O)N[C@@H](CCCCN)C(=O)N[C@@H](C(C)C)C(=O)N[C@H](C(=O)N1[C@@H](CCC1)C(=O)N[C@@H](CC(=O)N)C(=O)NCC(=O)N[C@@H](C)C(=O)N[…	negative		0	Corticotropin
592735		O1[C@@]2(O)N([C@@H](C(CC)(C)C)C(=O)N3[C@@H]2CCC3)C(=O)[C@@]1(NC(=O)[C@H]1C[C@@H]2[C@@H](N(C1)C)Cc1c3c2cccc3[nH]c1)C(C)C	negative		0	Ergoloid mesylates
4174	metyrapone	CC(C)(C1=CN=CC=C1)C(=O)C2=CN=CC=C2	negative	non-DILI	0
23576		[S@@+]12[C@@H]([C@@H]3N(C(=O)N([C@@H]3C1)Cc1ccccc1)Cc1ccccc1)CCC2	negative		0	Trimethaphan
41684		s1c(NC(=O)c2c(OC(=O)C)cccc2)ncc1N(=O)=O	positive		1	Nitazoxanide
667490		S=C1N=CNC2=C1NC=N2	positive		1	Mercaptopurine
5280363		O[C@@H]1[C@@H]([C@H]([C@H](O)C1)/C=C/[C@@H](O)CCCCC)C/C=C\CCCC(=O)O	negative		0	Dinoprost
564		OC(=O)CCCCCN	positive		1	Aminocaproic acid
4075		Oc1c(cc(N)cc1)C(=O)O	positive		1	Mesalamine
5328		S(=O)(=O)(Nc1sc(nn1)C)c1ccc(N)cc1	positive		1	Sulfamethizole
2537		O=C1[C@@]2(C([C@@H](CC2)C1)(C)C)C	positive		1	Camphor
3737		CC(=O)NC1=C(C(=C(C(=C1I)C(=O)O)I)C(=O)NC)I	negative		0	iothalamate sodium
2474		O=C(Nc1c(cccc1C)C)[C@H]1N(CCCC1)CCCC	positive		1	Bupivacaine
6098		Clc1c(c2noc(c2C(=O)N[C@H]2[C@H]3SC([C@@H](N3C2=O)C(=O)O)(C)C)C)cccc1	positive		1	Cloxacillin
4919		O[C@@](C1CCCCC1)(CCN1CCCC1)c1ccccc1	negative		0	Procyclidine
35330		O[C@@H](CNC(C)(C)C)c1cc(OC(=O)c2ccc(cc2)C)c(OC(=O)c2ccc(cc2)C)cc1	negative		0	Bitolterol
5284616		O([C@@H]1C[C@@H](CC[C@H]1O)C[C@H]([C@H]1OC(=O)[C@H]2N(CCCC2)C(=O)C(=O)[C@@]2(O[C@@H](CC[C@H]2C)C[C@H](OC)/C(=C/C=C/C=C\[C@H](C[C@H](C(=O)[C@H](OC)[C@H](O)/C(=C/[C@H](C(=O)C1)C)/C)C)C)/C)O)C)C	positive		1	Sirolimus
5816	epinephrine	CNC[C@@H](C1=CC(=C(C=C1)O)O)O	negative	non-DILI	0
4659569		CC1=CC=C(C=C1)C(=O)C1=CC(O)=C(O)C(=C1)[N+]([O-])=O	positive		1	Tolcapone
3519		Clc1c(CC(=O)N=C(N)N)c(Cl)ccc1	positive		1	Guanfacine
3715		Clc1ccc(C(=O)n2c3c(c(c2C)CC(=O)O)cc(OC)cc3)cc1	positive		1	Indomethacin
285033		O([C@H]1[C@H]2[C@@]3(N(CCC3)CCc3c2cc2OCOc2c3)C=C1OC)C(=O)[C@](O)(CCCC(O)(C)C)CC(=O)OC	positive		1	Homoharringtonine
5593		O=C(N(Cc1ccncc1)CC)[C@@H](c1ccccc1)CO	negative		0	Tropicamide
5462516	telithromycin	CC[C@@H]1[C@@]2([C@@H]([C@H](C(=O)[C@@H](C[C@]([C@@H]([C@H](C(=O)[C@H](C(=O)O1)C)C)O[C@H]3[C@@H]([C@H](C[C@H](O3)C)N(C)C)O)(C)OC)C)C)N(C(=O)O2)CCCCN4C=C(N=C4)C5=CN=CC=C5)C	positive	most-DILI	1
55362		O[C@H](NC(=O)CCCCCCN=C(N)N)C(=O)NCCCCNCCCN	negative		0	Gusperimus
19649	streptomycin	C[C@H]1[C@@]([C@H]([C@@H](O1)O[C@@H]2[C@H]([C@@H]([C@H]([C@@H]([C@H]2O)O)N=C(N)N)O)N=C(N)N)O[C@H]3[C@H]([C@@H]([C@H]([C@@H](O3)CO)O)O)NC)(C=O)O	negative	non-DILI	0
9915926		CC1=C(C=C(C=C1)N2C(=O)C(=C(N2)C)N/N=C/3\C=CC=C(C3=O)C4=CC(=CC=C4)C(=O)O)C.C(CO)N.C(CO)N	positive		1	eltrombopag olamine
3598		Clc1c(Cc2c(O)c(Cl)cc(Cl)c2Cl)c(O)c(Cl)cc1Cl	negative		0	Hexachlorophene
2391		CC(=O)OC1=CC=C(C=C1)C(C2=CC=C(C=C2)OC(=O)C)C3=CC=CC=N3	negative		0	bisacodyl
3121		OC(=O)C(CCC)CCC	positive		1	Valproic acid
115355		FC(F)(F)c1cc(N(=O)=O)c(C(=O)C2C(=O)CCCC2=O)cc1	negative		0	Nitisinone
5734		S(=O)(=O)(N)Cc1noc2c1cccc2	positive		1	Zonisamide
6437841	acitretin	CC1=CC(=C(C(=C1/C=C/C(=C/C=C/C(=C\C(=O)O)/C)/C)C)C)OC	positive	most-DILI	1
5479537		S1[C@H]2N(C(=C(C[N+]3(CCCC3)C)C1)C(=O)O)C(=O)[C@H]2NC(=O)/C(=N\OC)/c1nc(sc1)N	positive		1	Cefepime
3899		FC(F)(F)c1ccc(NC(=O)c2c(onc2)C)cc1	positive		1	Leflunomide
54680690		Clc1c2[C@@H](O)[C@H]3C[C@@H]4[C@](O)(C(=O)C3=C(O)c2c(O)cc1)C(=O)/C(=C(/O)\N)/C(=O)[C@H]4N(C)C	positive		1	Demeclocycline
135398513		O(Cn1c2[nH]c(nc(=O)c2nc1)N)CCO	positive		1	Acyclovir
4812	phytonadione	CC1=C(C(=O)C2=CC=CC=C2C1=O)CC=C(C)CCCC(C)CCCC(C)CCCC(C)C	negative	non-DILI	0
9570757		S1[C@H]2N(C(=O)[C@H]2NC(=O)/C(=N\OC)/c2nc(sc2)N)C(=C(C1)CSc1n(nnn1)C)C(=O)O	positive		1	Cefmenoxime
6714002		O([C@]1([C@@]2([C@H]([C@H]3[C@H]([C@@H](O)C2)[C@@]2(C(=CC(=O)C=C2)CC3)C)CC1)C)C(=O)COC(=O)CC)C(=O)OCC	negative		0	Prednicarbate
4887		O(CCCCc1ccccc1)c1ccc(cc1)C(=O)Nc1cc2oc(cc(=O)c2cc1)c1n[nH]nn1	positive		1	Pranlukast
2952	dantrolene	C1C(=O)NC(=O)N1N=CC2=CC=C(O2)C3=CC=C(C=C3)[N+](=O)[O-]	positive	most-DILI	1
3100		O([C@@H](c1ccccc1)c1ccccc1)CCN(C)C	negative		0	Diphenhydramine
71900		CC1=NC(=CN1C2=CC=C(C=C2)[N+](=O)[O-])[N+](=O)[O-]	positive		1	nitrefazole
3019		Clc1cc2S(=O)(=O)N=C(Nc2cc1)C	positive		1	Diazoxide
441207		O[C@@]12[C@H]3[C@@H]([C@@]4([C@H](CC3)C[C@@H](O[C@@H]3O[C@@H]([C@@H](O[C@@H]5O[C@@H]([C@@H](O[C@@H]6O[C@@H]([C@@H](O)[C@@H](O)C6)C)[C@@H](O)C5)C)[C@@H](O)C3)C)CC4)C)CC[C@@]1([C@H](CC2)C1=CC(=O)OC1)C	negative		0	Digitoxin
45357193		P(=O)(O[C@@H](CNC(=O)CC[C@@]1([C@H]([C@H]2[N-]/C/1=C(\C1=N/C(=C\C3=N/C(=C(\C4=N[C@@]2([C@]([C@@H]4CCC(=O)N)(CC(=O)N)C)C)/C)/[C@]([C@@H]3CCC(=O)N)(CC(=O)N)C)/C([C@@H]1CCC(=O)N)(C)C)/C)CC(=O)N)C)C)(O[C@H]1[C@@H](O)[C@H](O[C@@H]1CO)n1c2c(nc1)cc(c(c2)C)C)O	negative		0	Hydroxocobalamin
71169		CC(C)NC1=NC=CC=N1	positive		1	isaxonine
54670067		OCC(O)C1OC(=O)C(O)=C1O	negative		0	Vitamin C
2710		CN1CCN(CC1)C(C1=CC=CC=C1)C1=CC=C(Cl)C=C1	negative		0	Chlorcyclizine
5775		Oc1cc(N(CC2=NCCN2)c2ccc(cc2)C)ccc1	negative		0	Phentolamine
157920		FC(F)([C@@]1(O[C@H]2[C@@H]([C@H](C(=O)C2)CCCCCCC(=O)O)CC1)O)CCCC	negative		0	Lubiprostone
5503		S(=O)(=O)(NC(=O)NN1CCCCCC1)c1ccc(cc1)C	positive		1	Tolazamide
3741	ioversol	C(CO)N(C1=C(C(=C(C(=C1I)C(=O)NCC(CO)O)I)C(=O)NCC(CO)O)I)C(=O)CO	negative	non-DILI	0
2381	biperiden	C1CCN(CC1)CCC(C2CC3CC2C=C3)(C4=CC=CC=C4)O	negative	non-DILI	0
3011155		O1[C@@H](n2c3nc(nc(OC)c3nc2)N)[C@@H](O)[C@H](O)[C@H]1CO	negative		0	Nelarabine
2082		S(c1cc2[nH]c(nc2cc1)NC(=O)OC)CCC	positive		1	Albendazole
4528		CN1CC(C2=C(C1)C(=CC=C2)N)C3=CC=CC=C3	positive		1	nomifensine
4033		ClCCC(N)CCCl	negative		0	Mechlorethamine
12460		CC1C(OCCN1C)C1=CC=CC=C1	negative		0	Bontril
19190	indocyanine green	CC1(C(=[N+](C2=C1C3=CC=CC=C3C=C2)CCCCS(=O)(=O)[O-])C=CC=CC=CC=C4C(C5=C(N4CCCCS(=O)(=O)[O-])C=CC6=CC=CC=C65)(C)C)C.[Na+]	negative	non-DILI	0
5339		OC(=O)C1=CC(C=CC1=O)=NNC1=CC=C(C=C1)S(=O)(=O)NC1=CC=CC=N1	positive		1	Sulfasalazine
938		OC(=O)C1=CC=CN=C1	positive		1	Niacin
5504		N1C(=NCC1)Cc1ccccc1	positive		1	Tolazoline
27686		C1=CC2=C(C(=C1)OCC(COC3=CC4=C(C=C3)OC(=CC4=O)C(=O)O)O)C(=O)C=C(O2)C(=O)O	positive		1	cromoglicate
2165		Clc1cc2nccc(Nc3cc(CN(CC)CC)c(O)cc3)c2cc1	positive		1	Amodiaquine
3034010	orlistat	CCCCCCCCCCC[C@@H](C[C@H]1[C@@H](C(=O)O1)CCCCCC)OC(=O)[C@H](CC(C)C)NC=O	positive	most-DILI	1
4601		O([C@@H](c1c(cccc1)C)c1ccccc1)CCN(C)C	negative		0	Orphenadrine
5311309		O=C(N[C@H](Cc1ccccc1)C(=O)O)[C@H]1CC[C@@H](CC1)C(C)C	positive		1	Nateglinide
26879		S1C2=N[C@H](CN2CC1)c1ccccc1	positive		1	Levamisole
4845		O[C@@H](CNC(C)(C)C)c1nc(c(O)cc1)CO	negative		0	Pirbuterol
214348		O=C1/C(=c\2/n([nH]/c(=C/3\C(=O)C=CC=C3)/[nH]2)c2ccc(cc2)C(=O)O)/C=CC=C1	positive		1	Deferasirox
657298		CCCN1C(=O)C=CNC1=S	positive		1	Propylthiouracil
2554	carbamazepine	C1=CC=C2C(=C1)C=CC3=CC=CC=C3N2C(=O)N	positive	most-DILI	1
5509		O=C(c1n(c(cc1)CC(=O)O)C)c1ccc(cc1)C	positive		1	Tolmetin
28871		Clc1ccc(c2nc(sc2CC(=O)O)c2ccccc2)cc1	positive		1	Fentiazac
5281077		Cl/C=C/[C@@](O)(CC)C#C	positive		1	Ethchlorvynol
3589		Cl[C@@]12[C@H]3[C@@H]([C@@](Cl)(C1(Cl)Cl)C(=C2Cl)Cl)C=C[C@H]3Cl	positive		1	Heptachlor
5770	reserpine	CO[C@H]1[C@@H](C[C@@H]2CN3CCC4=C([C@H]3C[C@@H]2[C@@H]1C(=O)OC)NC5=C4C=CC(=C5)OC)OC(=O)C6=CC(=C(C(=C6)OC)OC)OC	negative	non-DILI	0
4583		Fc1c(N2CCN(CC2)C)c2OC[C@H](n3c2c(c1)c(=O)c(c3)C(=O)O)C	positive		1	Ofloxacin
5745		CC(=O)OCC(=O)[C@]1(CC[C@@H]2[C@@]1(CC(=O)[C@H]3[C@H]2CCC4=CC(=O)CC[C@]34C)C)O	negative		0	cortisone acetate
3034010		O1[C@H]([C@H](CCCCCC)C1=O)C[C@@H](OC(=O)[C@@H](NC=O)CC(C)C)CCCCCCCCCCC	positive		1	Orlistat
4601	orphenadrine	CC1=CC=CC=C1C(C2=CC=CC=C2)OCCN(C)C	negative	non-DILI	0
53708		S(c1ccc(C(=O)c2[nH]c(=O)[nH]c2C)cc1)C	positive		1	Enoximone
1125		CC(C(C1CNC2=C(N1)C(=O)N=C(N2)N)O)O	negative		0	tetrahydrobiopterin
57166		CC1=C(C2=CC3=NC(=CC4=NC(=CC5=C(C(=C(N5)C=C1N2)C(C)OC(C)C6=C(C7=CC8=C(C(=C(N8)C=C9C(=C(C(=N9)C=C1C(=C(C(=N1)C=C6N7)C)CCC(=O)O)CCC(=O)O)C)C)C(C)O)C)C)C(=C4CCC(=O)O)C)C(=C3C)CCC(=O)O)C(C)O	negative		0	porfimer
54676038		o1c(O)c(Cc2c(=O)c3c(oc2O)cccc3)c(=O)c2c1cccc2	negative		0	Dicumarol
123631		Clc1cc(Nc2ncnc3c2cc(OCCCN2CCOCC2)c(OC)c3)ccc1F	positive		1	Gefitinib
60198	exemestane	C[C@]12CC[C@H]3[C@H]([C@@H]1CCC2=O)CC(=C)C4=CC(=O)C=C[C@]34C	positive	most-DILI	1
4058	meperidine	CCOC(=O)C1(CCN(CC1)C)C2=CC=CC=C2	negative	non-DILI	0
6253		NC1=NC(=O)N(C=C1)C1OC(CO)C(O)C1O	positive		1	Cytarabine
5472		ClC1=CC=CC=C1CN1CCC2=C(C1)C=CS2	positive		1	Ticlopidine
2796		Clc1ccc(OC(C)(C)C(=O)OCC)cc1	positive		1	Clofibrate
16135415		S(CC[C@@H]1NC(=O)[C@@H](NC(=O)[C@@H](NC(=O)[C@H](NC(=O)[C@@H]2NC(=O)[C@@H](NC(=O)[C@H](NC(=O)CNC(=O)[C@@H](NC(=O)CNC(=O)[C@@H](NC(=O)[C@H](N)CSSC[C@@H]3NC(=O)[C@@H](NC(=O)[C@@H](NC(=O)[C@@H](NC1=O)Cc1ccc(O)cc1)CC(=O)O)CSSC[C@H](NC(=O)[C@@H](NC(=O)CNC(=O)[C@H](NC(=O)[C@@H](NC(=O)[C@@H](NC(=O)[C@H](NC(=O)CNC(=O)[C@@H](NC3=O)[C@H](O)C)CO)CSSC2)CCCNC(=N)N)CO)CCCCN)C(=O)N)CCCCN)CCCCN)C)CCCCN)CO)CCCNC(…	positive		1	Ziconotide
2478	busulfan	CS(=O)(=O)OCCCCOS(=O)(=O)C	positive	most-DILI	1
4086	orciprenaline	CC(C)NCC(C1=CC(=CC(=C1)O)O)O	negative	non-DILI	0
49800073		[H]C12CC1([H])N(C(C2)C#N)C(=O)C(N)C12CC3CC(CC(O)(C3)C1)C2	negative		0	Saxagliptin Hydrochloride
1046		O=C(N)c1nccnc1	positive		1	Pyrazinamide
1549000		Clc1ccc([C@@H](N2CCN(CC2)CCOCC(=O)O)c2ccccc2)cc1	positive		1	Levocetirizine
25081014	nesiritide	CC[C@H](C)[C@H]1C(=O)N[C@H](C(=O)N[C@H](C(=O)N[C@H](C(=O)N[C@H](C(=O)NCC(=O)N[C@H](C(=O)NCC(=O)N[C@@H](CSSC[C@@H](C(=O)N[C@H](C(=O)NCC(=O)N[C@H](C(=O)N[C@H](C(=O)N[C@H](C(=O)N[C@H](C(=O)N[C@H](C(=O)N1)CCCNC(=N)N)CC(=O)O)CCSC)CCCCN)CCCNC(=N)N)CC2=CC=CC=C2)NC(=O)CNC(=O)[C@H](CO)NC(=O)CNC(=O)[C@H](CCC(=O)N)NC(=O)[C@H](C(C)C)NC(=O)[C@H](CCSC)NC(=O)[C@H](CCCCN)NC(=O)[C@@H]3CCCN3C(=O)[C@H](CO)N)C(=O)N[…	negative	non-DILI	0
16078		O1C([C@H]2[C@H](c3c1cc(cc3O)CCCCC)C=C(CC2)C)(C)C	negative		0	Dronabinol
5281078		CC1=C(C(=C(C2=C1COC2=O)O)C/C=C(\C)/CCC(=O)OCCN3CCOCC3)OC	positive		1	mycophenolate mofetil
4463		O=c1[nH]c2c(n(C3CC3)c3ncccc13)nccc2C	positive		1	Nevirapine
3180		O=C(CCN1CCCCC1)c1ccc(OCCCC)cc1	negative		0	Dyclonine
3121		CCCC(CCC)C(O)=O	positive		1	Valproic Acid
3308		O1[C@@](c2[nH]c3c(c2CC1)cccc3CC)(CC)CC(=O)O	positive		1	Etodolac
5071	rimantadine	CC(C12CC3CC(C1)CC(C3)C2)N	negative	non-DILI	0
5819		C1=C(C=C(C(=C1I)OC2=CC(=C(C(=C2)I)O)I)I)C[C@@H](C(=O)O)N	positive		1	levothyroxine
3447		O(C(=O)CCCCCN=C(N)N)c1ccc(cc1)C(=O)OCC	positive		1	Gabexate
5742673		S1[C@@H]2N(C(=O)[C@@H]2NC(=O)/C(=N\OC)/c2nc(sc2)N)C(=C(C1)COC(=O)C)C(=O)O	positive		1	Cefotaxime
5472	ticlopidine	C1CN(CC2=C1SC=C2)CC3=CC=CC=C3Cl	positive	most-DILI	1
5702063		Clc1c(c(Cl)ccc1)/C=N/N=C(N)N	positive		1	Guanabenz
5735		Clc1ccc(N2[C@H](OC(=O)N3CCN(CC3)C)c3nccnc3C2=O)nc1	negative		0	Zopiclone
4932		O(C[C@@H](O)CNCCC)c1c(C(=O)CCc2ccccc2)cccc1	positive		1	Propafenone
2764		Fc1c(N2CCNCC2)cc2n(C3CC3)cc(c(=O)c2c1)C(=O)O	positive		1	Ciprofloxacin
63006	budesonide	CCC[C@H]1O[C@@H]2C[C@H]3[C@@H]4CCC5=CC(=O)C=C[C@@]5([C@H]4[C@H](C[C@@]3([C@@]2(O1)C(=O)CO)C)O)C	negative	non-DILI	0
5479529		CON=C(C(=O)NC1C2SCC(COC(N)=O)=C(N2C1=O)C(O)=O)C1=CC=CO1	positive		1	Cefuroxime
60825		S1C[C@H](O[C@H]1CO)n1ccc(nc1=O)N	positive		1	Lamivudine
4744		S1c2c(N(CCCN3CCN(CC3)C)c3c1cccc3)cccc2	positive		1	Perazine
104903		O=C([C@@H]1[C@@]2([C@H]([C@H]3C(=CC2)[C@@]2(C(=CC(=O)C=C2)CC3)C)C[C@H]1C)C)CN1CCN(CC1)c1nc(N2CCCC2)nc(N2CCCC2)c1	positive		1	Tirilazad
126941		OC(=O)[C@@H](NC(=O)c1ccc(N(Cc2nc3c(nc2)nc(nc3N)N)C)cc1)CCC(=O)O	positive		1	Methotrexate
5253		S(=O)(=O)(Nc1ccc([C@@H](O)CNC(C)C)cc1)C	positive		1	Sotalol
9574101	ximelagatran	CCOC(=O)CN[C@H](C1CCCCC1)C(=O)N2CC[C@H]2C(=O)NCC3=CC=C(C=C3)/C(=N/O)/N	positive	most-DILI	1
4236		[S@](=O)([C@@H](c1ccccc1)c1ccccc1)CC(=O)N	positive		1	Modafinil
5904		CC1([C@@H](N2[C@H](S1)[C@@H](C2=O)NC(=O)CC3=CC=CC=C3)C(=O)O)C	positive		1	penicillin g
12035	acetylcysteine	CC(=O)N[C@@H](CS)C(=O)O	negative	non-DILI	0
6437877		S1[C@H]2N(C(=O)[C@H]2NC(=O)/C(=N\OC)/c2nc(sc2)N)C(=C(C1)/C=C\c1scnc1C)C(=O)OCOC(=O)C(C)(C)C	positive		1	Cefditoren pivoxil
4477		Clc1c(NC(=O)c2c(O)ccc(Cl)c2)ccc(N(=O)=O)c1	negative		0	Niclosamide
3715	indomethacin	CC1=C(C2=C(N1C(=O)C3=CC=C(C=C3)Cl)C=CC(=C2)OC)CC(=O)O	positive	most-DILI	1
5920	liothyronine	C1=CC(=C(C=C1OC2=C(C=C(C=C2I)C[C@@H](C(=O)O)N)I)I)O	negative	non-DILI	0
3308	etodolac	CCC1=CC=CC2=C1NC3=C2CCOC3(CC)CC(=O)O	positive	most-DILI	1
36339		O(C(=O)c1n([C@@H](c2ccccc2)C)cnc1)CC	negative		0	Etomidate
5362124		O=C1N(c2c(CC[C@@H]1N[C@@H](CCc1ccccc1)C(=O)OCC)cccc2)CC(=O)O	positive		1	Benazepril
54677470		S1(=O)(=O)N(/C(=C(/O)\Nc2sc(cn2)C)/C(=O)c2c1cccc2)C	positive		1	Meloxicam
3372		S1c2c(N(CCCN3CCN(CC3)CCO)c3c1cccc3)cc(cc2)C(F)(F)F	positive		1	Fluphenazine
1986	acetazolamide	CC(=O)NC1=NN=C(S1)S(=O)(=O)N	positive	most-DILI	1
16157882		CC[C@H](C)[C@@H](C(=O)N[C@@H](CCC(=O)O)C(=O)N[C@@H](CC1=CNC2=CC=CC=C21)C(=O)N[C@@H](CC(C)C)C(=O)N[C@@H](CCCCN)C(=O)N[C@@H](CC(=O)N)C(=O)NCC(=O)NCC(=O)N3CCC[C@H]3C(=O)N[C@@H](CO)C(=O)N[C@@H](CO)C(=O)NCC(=O)N[C@@H](C)C(=O)N4CCC[C@H]4C(=O)N5CCC[C@H]5C(=O)N6CCC[C@H]6C(=O)N[C@@H](CO)C(=O)N)NC(=O)[C@H](CC7=CC=CC=C7)NC(=O)[C@H](CC(C)C)NC(=O)[C@H](CCCNC(=N)N)NC(=O)[C@H](C(C)C)NC(=O)[C@H](C)NC(=O)[C@H](CC…	negative		0	exenatide
3998		S(=O)(=O)(N)c1ccc(cc1)CN	negative		0	Mafenide
453	mannitol	C(C(C(C(C(CO)O)O)O)O)O	negative	non-DILI	0
8280		O1[C@@](CC)(C(=O)N(C1=O)C)C	positive		1	Paramethadione
2754		O(CCCCc1n(nnn1)C1CCCCC1)c1cc2CCC(=O)Nc2cc1	negative		0	Cilostazol
53359	tolrestat	CN(CC(=O)O)C(=S)C1=CC=CC2=C1C=CC(=C2C(F)(F)F)OC	positive	most-DILI	1
8982		S1[C@H]2N([C@H](C1(C)C)C(=O)O)C(=O)[C@H]2NC(=O)c1c2c(ccc1OCC)cccc2	positive		1	Nafcillin
2955		S(=O)(=O)(c1ccc(N)cc1)c1ccc(N)cc1	positive		1	Dapsone
12035		SC[C@H](NC(=O)C)C(=O)O	positive		1	Acetylcysteine
135409400		Clc1c2CN3C(=NC(=O)C3)Nc2ccc1Cl	negative		0	Anagrelide
3033952		CN(C)CC1=CC=C(O1)CSCCN/C(=C\[N+](=O)[O-])/NCC2=CC3=C(C=C2)OCO3	positive		1	niperotidine
3672		OC(=O)[C@@H](c1ccc(CC(C)C)cc1)C	positive		1	Ibuprofen
5717		S(=O)(=O)(NC(=O)c1cc(OC)c(Cc2c3c(n(c2)C)ccc(NC(=O)OC2CCCC2)c3)cc1)c1c(cccc1)C	positive		1	Zafirlukast
2801		Clc1cc2N(CCCN(C)C)c3c(CCc2cc1)cccc3	positive		1	Clomipramine
5281006		S1[C@H]2N(C(=O)[C@H]2NC(=O)[C@H](N)c2ccc(O)cc2)C(=C(C1)/C=C/C)C(=O)O	positive		1	Cefprozil
29321		CC(=O)OC1=CC=C(C=C1)C1(C(=O)N(C(C)=O)C2=CC=CC=C12)C1=CC=C(OC(C)=O)C=C1	positive		1	Triacetyldiphenolisatin
77992		O=C(N)c1cc2c3C[C@H](NC)CCc3[nH]c2cc1	negative		0	Frovatriptan
9904		O[C@@H]1[C@@]2([C@H]([C@H]3[C@H](CC2)[C@@H]2C(=CC(=O)CC2)CC3)CC1)C	positive		1	Nandrolone
3738		Ic1c(C(=O)N[C@@H]([C@H](O)CO)CO)c(I)c(N(C(=O)CC(=O)N(c2c(I)c(C(=O)N[C@@H]([C@H](O)CO)CO)c(I)c(C(=O)N[C@@H]([C@H](O)CO)CO)c2I)C)C)c(I)c1C(=O)N[C@@H]([C@H](O)CO)CO	negative		0	Iotrolan
49800073		C1[C@@H]2C[C@@H]2N([C@@H]1C#N)C(=O)[C@H](C34CC5CC(C3)CC(C5)(C4)O)N.Cl	negative		0	saxagliptin
4205		N12[C@@H](CN(CC1)C)c1c(Cc3c2nccc3)cccc1	positive		1	Mirtazapine
6526396		S1[C@H]2N(C(=O)[C@H]2NC(=O)/C(=N\OC)/c2nc(sc2)N)C(=C(C1)COC)C(=O)O[C@@H](OC(=O)OC(C)C)C	negative		0	Cefpodoxime proxetil
708857		CN1CCCN=C1/C=C/C2=CC=CS2	negative		0	pyrantel
638678		O=C(N1[C@@H](CCC1)C(=O)N)[C@@H](NC(=O)[C@H]1NC(=O)CC1)Cc1[nH]cnc1	negative		0	Protirelin
66753191		CN(C)CC1=CC=C(CSCCNC(NCC2=CC=C3OCOC3=C2)=C[N+]([O-])=O)O1	positive		1	Niperotidina
2724385		O[C@@]12[C@H]3[C@@H]([C@@]4([C@H](CC3)C[C@@H](O[C@@H]3O[C@@H]([C@@H](O[C@@H]5O[C@@H]([C@@H](O[C@@H]6O[C@@H]([C@@H](O)[C@@H](O)C6)C)[C@@H](O)C5)C)[C@@H](O)C3)C)CC4)C)C[C@@H](O)[C@@]1([C@@H](CC2)C1=CC(=O)OC1)C	negative		0	Digoxin
5284525		CCCCC[C@@](C)(/C=C/[C@H]1[C@@H](C[C@@H]([C@@H]1C/C=C/CCCC(=O)O)O)O)O	negative		0	carboprost tromethamine
12460	phendimetrazine	CC1C(OCCN1C)C2=CC=CC=C2	negative	non-DILI	0
11967809		S(=O)(=O)(O)CCCC[N+]1=C(C(c2c1ccc1c2cccc1)(C)C)/C=C/C=C/C=C/C=C/1\N(c2c(C1(C)C)c1c(cc2)cccc1)CCCCS(=O)(=O)O	negative		0	Indocyanine green
41987		CN(C)CC=C(C1=CC=C(Br)C=C1)C1=CC=CN=C1	positive		1	(Z)-3-[1-(p-Bromophenyl)-3-(dimethylamino)propenyl]pyridine
5336		S(=O)(=O)(Nc1ncccc1)c1ccc(N)cc1	positive		1	Sulfapyridine
5745		CC(=O)OCC(=O)C1(O)CCC2C3CCC4=CC(=O)CCC4(C)C3C(=O)CC12C	negative		0	Cortisone Acetate
60726	bromfenac	C1=CC(=C(C(=C1)CC(=O)O)N)C(=O)C2=CC=C(C=C2)Br	positive	most-DILI	1
15250	ibufenac	CC(C)CC1=CC=C(C=C1)CC(=O)O	positive	most-DILI	1
37393		Clc1c2cc([C@@H](O)CCN(CCCC)CCCC)c3c(c2cc(Cl)c1)cc(cc3)C(F)(F)F	positive		1	Halofantrine
9564		S(=O)(=O)(NC(=O)NCCCC)c1ccc(N)cc1	positive		1	Carbutamide
3658	hydroxyzine	C1CN(CCN1CCOCCO)C(C2=CC=CC=C2)C3=CC=C(C=C3)Cl	negative	non-DILI	0
25249		O[C@@]1([C@@]2([C@H]([C@H]3[C@@H]([C@@]4([C@@H](CC3)Cc3[nH]ncc3C4)C)CC2)CC1)C)C	positive		1	Stanozolol
71751489		S(=O)(=O)(O)c1cc(c(cc1)C)C	positive		1	Pentosan polysulfate sodium
2157		CCCCC1=C(C(=O)C2=CC(I)=C(OCCN(CC)CC)C(I)=C2)C2=CC=CC=C2O1	positive		1	Amiodarone
135409453		OCc1cc2c(N=C/C/2=C\NN/C(=N/CCCCC)/N)cc1	positive		1	Tegaserod
37768	amikacin	C1[C@@H]([C@H]([C@@H]([C@H]([C@@H]1NC(=O)[C@H](CCN)O)O[C@@H]2[C@@H]([C@H]([C@@H]([C@H](O2)CO)O)N)O)O)O[C@@H]3[C@@H]([C@H]([C@@H]([C@H](O3)CN)O)O)O)N	negative	non-DILI	0
38409		OC(=O)COC1=CC=C(C(=O)C2=CC=CS2)C(Cl)=C1Cl	positive		1	Ticrynafen
39186	diltiazem	CC(=O)O[C@@H]1[C@@H](SC2=CC=CC=C2N(C1=O)CCN(C)C)C3=CC=C(C=C3)OC	positive	most-DILI	1
39186		COC1=CC=C(C=C1)C1SC2=CC=CC=C2N(CCN(C)C)C(=O)C1OC(C)=O	positive		1	Diltiazem
2717	chlormezanone	CN1C(S(=O)(=O)CCC1=O)C2=CC=C(C=C2)Cl	positive	most-DILI	1
83898		S1C[C@@]2(O[C@H]1C)[C@@H]1CCN(C2)CC1	positive		1	Cevimeline
941361		Fc1ccc([C@H](N2CCN(CC2)C/C=C/c2ccccc2)c2ccc(F)cc2)cc1	negative		0	Flunarizine
4095		O=C([C@](C[C@H](N(C)C)C)(c1ccccc1)c1ccccc1)CC	positive		1	Methadone
41684	nitazoxanide	CC(=O)OC1=CC=CC=C1C(=O)NC2=NC=C(S2)[N+](=O)[O-]	negative	non-DILI	0
60164		O(c1c([C@]23C[C@@H]4C[C@H](C2)C[C@H](C3)C4)cc(cc1)c1cc2c(cc1)cc(cc2)C(=O)O)C	negative		0	Adapalene
3767		O=C(NN)c1ccncc1	positive		1	Isoniazid
72106		FC(F)(F)c1cc(Nc2ncccc2C(=O)OCCN2CCOCC2)ccc1	negative		0	Morniflumate
681		Oc1cc(CCN)ccc1O	negative		0	Dopamine
82146	bexarotene	CC1=CC2=C(C=C1C(=C)C3=CC=C(C=C3)C(=O)O)C(CCC2(C)C)(C)C	positive	most-DILI	1
16133850		S(CC[C@H](NC(=O)[C@@H](NC(=O)[C@@H](NC(=O)[C@@H](NC(=O)[C@@H](NC(=O)[C@@H](NC(=O)[C@@H](NC(=O)[C@@H](N)CO)C(C)C)CO)CCC(=O)O)[C@H](CC)C)CCC(=O)N)CC(C)C)C(=O)N[C@@H](Cc1nc[nH]c1)C(=O)N[C@H](C(=O)N[C@@H](CC(C)C)C(=O)NCC(=O)N[C@@H](CCCCN)C(=O)N[C@H](C(=O)N[C@@H](CC(C)C)C(=O)N[C@H](C(=O)N[C@H](C(=O)N[C@H](C(=O)N[C@H](C(=O)N[C@H](C(=O)N[C@@H](C(C)C)C(=O)N[C@H](C(=O)N[C@@H](Cc1c2c([nH]c1)cccc2)C(=O)N[C@…	negative		0	Teriparatide
493570		CC1=CC2=C(C=C1C)N(CC(O)C(O)C(O)CO)C1=NC(=O)NC(=O)C1=N2	negative		0	Riboflavin
50313		Ic1cn([C@@H]2O[C@@H]([C@@H](O)[C@@H]2F)CO)c(=O)[nH]c1=O	positive		1	Fialuridine
9571107		Fc1c(N2C[C@@H](/C(=N/OC)/C2)CN)nc2n(C3CC3)cc(c(=O)c2c1)C(=O)O	positive		1	Gemifloxacin
5035		s1c(c(c2c1cc(O)cc2)C(=O)c1ccc(OCCN2CCCCC2)cc1)c1ccc(O)cc1	positive		1	Raloxifene
28693		O(C(=O)NC[C@@H]1C[C@H]2[C@H](N(C1)C)Cc1c3c2cccc3n(c1)C)Cc1ccccc1	positive		1	Metergoline
44564		Clc1c(NC(=O)C(=O)O)cc(cc1NC(=O)C(=O)O)C#N	negative		0	Lodoxamide
5488548	alvimopan	C[C@H]1CN(CC[C@@]1(C)C2=CC(=CC=C2)O)C[C@H](CC3=CC=CC=C3)C(=O)NCC(=O)O	negative	non-DILI	0
176870	erlotinib	COCCOC1=C(C=C2C(=C1)C(=NC=N2)NC3=CC=CC(=C3)C#C)OCCOC	positive	most-DILI	1
3182		O[C@@H](Cn1c2c(n(c(=O)n(c2=O)C)C)nc1)CO	negative		0	Dyphylline
59227		s1c(CCN([C@H]2CCc3c(C2)cccc3O)CCC)ccc1	negative		0	Rotigotine
5355		S(=O)(=O)(N)c1cc(C(=O)NC[C@H]2N(CCC2)CC)c(OC)cc1	positive		1	Sulpiride
39941	benoxaprofen	CC(C1=CC2=C(C=C1)OC(=N2)C3=CC=C(C=C3)Cl)C(=O)O	positive	most-DILI	1
60726		Brc1ccc(C(=O)c2c(N)c(CC(=O)O)ccc2)cc1	positive		1	Bromfenac
3005573		ClCC/C(=C(/c1ccc(OCCN(C)C)cc1)\c1ccccc1)/c1ccccc1	positive		1	Toremifene
4649	4-aminosalicylic acid	C1=CC(=C(C=C1N)O)C(=O)O	positive	most-DILI	1
2218		N([C@H]1Cc2c(C1)cccc2)(CCCN(CC)CC)c1ccccc1	positive		1	Aprindine
60961		O1[C@@H](n2c3ncnc(N)c3nc2)[C@H](O)[C@H](O)[C@H]1CO	negative		0	Adenosine
10531	dihydroergotamine	C[C@@]1(C(=O)N2[C@H](C(=O)N3CCC[C@H]3[C@@]2(O1)O)CC4=CC=CC=C4)NC(=O)[C@@H]5C[C@H]6[C@@H](CC7=CNC8=CC=CC6=C78)N(C5)C	negative	non-DILI	0
3342		O(c1cc([C@@H](C)C(=O)O)ccc1)c1ccccc1	positive		1	Fenoprofen
4495		S(=O)(=O)(Nc1c(Oc2ccccc2)cc(N(=O)=O)cc1)C	positive		1	Nimesulide
11289		Cl/C(=C(/c1ccc(OC)cc1)\c1ccc(OC)cc1)/c1ccc(OC)cc1	negative		0	Chlorotrianisene
64139		C1CC1C#C[C@]2(C3=C(C=CC(=C3)Cl)NC(=O)O2)C(F)(F)F	positive		1	efavirenz
667467		Clc1cc2/C(=C/CCN(C)C)/c3c(Sc2cc1)cccc3	positive		1	Chlorprothixene
441278	pentazocine	C[C@H]1[C@H]2CC3=C([C@@]1(CCN2CC=C(C)C)C)C=C(C=C3)O	negative	non-DILI	0
6013	testosterone	C[C@]12CC[C@H]3[C@H]([C@@H]1CC[C@@H]2O)CCC4=CC(=O)CC[C@]34C	positive	most-DILI	1
174174		O([C@H]1C[C@@H]2N([C@@H](CC2)C1)C)C(=O)[C@@H](c1ccccc1)CO	negative		0	Atropine
5493444		CC(C)[C@@H](CC1=CC(=C(C=C1)OC)OCCCOC)C[C@@H]([C@H](C[C@@H](C(C)C)C(=O)NCC(C)(C)C(=O)N)O)N	positive		1	aliskiren
6228		C(=O)N(C)C	positive		1	N,n-dimethylformamide
454216		FC(F)(F)C(=O)N[C@H]1C[C@@H](O[C@H]2C[C@@](O)(Cc3c2c(O)c2c(c3O)C(=O)c3c(C2=O)c(OC)ccc3)C(=O)COC(=O)CCCC)O[C@@H]([C@H]1O)C	negative		0	Valrubicin
4919	procyclidine	C1CCC(CC1)C(CCN2CCCC2)(C3=CC=CC=C3)O	negative	non-DILI	0
5486971		OC(=O)C[C@H](CC(C)C)CN	positive		1	Pregabalin
444013		OC(=O)CN(CCN(CC(=O)NCCOC)CC(=O)O)CCN(CC(=O)NCCOC)CC(=O)O	negative		0	Gadoversetamide
2764		OC(=O)C1=CN(C2CC2)C2=CC(N3CCNCC3)=C(F)C=C2C1=O	positive		1	Ciprofloxacin
33036		CN(C)CC[C@@H](C1=CC=C(C=C1)Cl)C2=CC=CC=N2	negative		0	dexchlorpheniramine
667476		Oc1ccc(/C(=C\C)/C(=C/C)/c2ccc(O)cc2)cc1	negative		0	Dienestrol
19861		N1(CCC(=C2c3c(CCc4c2nccc4)cccc3)CC1)C	negative		0	Azatadine
3162		O([C@@](c1ccccc1)(c1ncccc1)C)CCN(C)C	negative		0	Doxylamine
60953		Fc1cn([C@@H]2O[C@@H]([C@@H](O)[C@H]2O)C)c(=O)nc1NC(=O)OCCCCC	positive		1	Capecitabine
3033637		S(CCN/C(=C/N(=O)=O)/NC)Cc1nc(sc1)CN(C)C	positive		1	Nizatidine
18707085		CC(N)C(=O)NC(C)C(=O)NC1C2CN(CC12)C1=NC2=C(C=C1F)C(=O)C(=CN2C1=CC=C(F)C=C1F)C(O)=O	positive		1	7-[6-[2-(2-Aminopropanoylamino)propanoylamino]-3-azabicyclo[3.1.0]hexan-3-yl]-1-(2,4-difluorophenyl)-6-fluoro-4-oxo-1,8-naphthyridine-3-carboxylic acid
43815		Fc1ccc([C@H]2[C@@H](CNCC2)COc2cc3OCOc3cc2)cc1	positive		1	Paroxetine
54675783		CN(C)C1C2CC3CC4=C(C=CC(O)=C4C(O)=C3C(=O)C2(O)C(O)=C(C(N)=O)C1=O)N(C)C	positive		1	Minocycline
5073		Fc1cc2onc([C@H]3CCN(CC3)CCc3c(=O)n4CCCCc4nc3C)c2cc1	positive		1	Risperidone
4771		CC(C)(N)CC1=CC=CC=C1	negative		0	Phentermine
239062		CCOC(NC1=CC=C(C=C1)C(O)=O)C(=O)C1=CC=C(C=C1)C1=CC=CC=C1	positive		1	Xenazoic acid
135398658		OC(=O)[C@@H](NC(=O)c1ccc(NCc2nc3c([nH]c(nc3=O)N)nc2)cc1)CCC(=O)O	negative		0	Folic acid
60773		CC(C)[C@@H](C(=O)OCCOCN1C=NC2=C1NC(=NC2=O)N)N	positive		1	valaciclovir
40926	pentostatin	C1[C@H](C2=C(NC=N1)N(C=N2)C3CC(C(O3)CO)O)O	positive	most-DILI	1
4849		S(=O)(=O)(N)c1c(Oc2ccccc2)c(N2CCCC2)cc(c1)C(=O)O	positive		1	Piretanide
54897		Clc1cn2c(CC(=O)N(CCC)CCC)c(nc2cc1)c1ccc(Cl)cc1	positive		1	Alpidem
18381		CC1=C(C(=NO1)C2=C(C=CC=C2Cl)Cl)C(=O)N[C@H]3[C@@H]4N(C3=O)[C@H](C(S4)(C)C)C(=O)O	positive		1	dicloxacillin
3016		Clc1cc2c(N(C(=O)CN=C2c2ccccc2)C)cc1	positive		1	Diazepam
5479		CCS(=O)(=O)CCN1C(=NC=C1[N+](=O)[O-])C	positive		1	tinidazole
4097		O(CC[N+](CC)(CC)C)C(=O)[C@H]1c2c(Oc3c1cccc3)cccc2	negative		0	Methantheline
3168	droperidol	C1CN(CC=C1N2C3=CC=CC=C3NC2=O)CCCC(=O)C4=CC=C(C=C4)F	negative	non-DILI	0
5284627		S(=O)(=O)(OC[C@]12OC[C@H]3OC(O[C@H]3[C@@H]2OC(O1)(C)C)(C)C)N	positive		1	Topiramate
1349907		S=c1n(cc[nH]1)C	positive		1	Methimazole
3652		Clc1cc2nccc(N[C@@H](CCCN(CCO)CC)C)c2cc1	negative		0	Hydroxychloroquine
3261		Clc1cc2c(n3c(nnc3)CN=C2c2ccccc2)cc1	negative		0	Estazolam
32756		CC(=O)N[C@@H]1[C@H]([C@H]([C@H](O[C@H]1O)CO)OS(=O)(=O)[O-])O[C@H]2[C@@H]([C@H]([C@@H]([C@@H](O2)C(=O)[O-])O)O)O	positive		1	dermatan
56339		P(=O)(OCN1C(=O)[C@](NC1=O)(c1ccccc1)c1ccccc1)(O)O	negative		0	Fosphenytoin
439693		O1[C@@H](n2c3NC=NC[C@@H](O)c3nc2)C[C@H](O)[C@H]1CO	positive		1	Pentostatin
5556		Clc1cc2c(n3c(nnc3C)CN=C2c2c(Cl)cccc2)cc1	positive		1	Triazolam
65863		Clc1c([C@@H](OCc2c3c(sc2)c(Cl)ccc3)Cn2ccnc2)ccc(Cl)c1	positive		1	Sertaconazole
153921		OC(=O)CN(CCN(CC(=O)NC)CC(=O)O)CCN(CC(=O)NC)CC(=O)O	negative		0	Gadodiamide
5483		S[C@@H](C(=O)NCC(=O)O)C	positive		1	Tiopronin
299		Cl[C@@]12[C@@]3(Cl)[C@]4(Cl)[C@@]5(Cl)[C@@](Cl)([C@@]1(Cl)C4(Cl)Cl)[C@]2(Cl)C(=O)[C@@]35Cl	positive		1	Chlordecone
3261	estazolam	C1C2=NN=CN2C3=C(C=C(C=C3)Cl)C(=N1)C4=CC=CC=C4	negative	non-DILI	0
38853		OC(=O)[C@](N)(Cc1cc(O)c(O)cc1)C	positive		1	Methyldopa
5284604		O1[C@@H]2[C@]34[C@](O)([C@H](N(CC3)C)Cc3c4c1c(O)cc3)CCC2=O	negative		0	Oxymorphone
73303		S(C1=C(N2[C@@H]([C@H](C2=O)[C@H](O)C)[C@H]1C)C(=O)O)[C@H]1C[C@H](NC1)CNS(=O)(=O)N	positive		1	Doripenem
2724354		S[C@@H]([C@H](S)C(=O)O)C(=O)O	positive		1	Succimer
398		O=N(=O)C(C)C	positive		1	2-nitropropane
34312		O=C1Cc2c(N(c3c1cccc3)C(=O)N)cccc2	positive		1	Oxcarbazepine
3961		Clc1nc(n(Cc2ccc(cc2)c2c(cccc2)c2n[nH]nn2)c1CO)CCCC	positive		1	Losartan
6406		OC(C)(C)C#N	positive		1	Acetone cyanohydrin
5314		C[N+](C)(C)CCOC(=O)CCC(=O)OCC[N+](C)(C)C	negative		0	Succinylcholine
41693		s1c(CCN2CC[C@](N(c3ccccc3)C(=O)CC)(CC2)COC)ccc1	negative		0	Sufentanil
5095		O=C1Nc2c(c(CCN(CCC)CCC)ccc2)C1	negative		0	Ropinirole
134018		CC(C)COC1=CC=C(C=C1C#N)C1=NC(C)=C(S1)C(O)=O	positive		1	Febuxostat
5281071		O1c2c(/C(=C\CCN(C)C)/c3c(C1)cccc3)cc(cc2)CC(=O)O	negative		0	Olopatadine
2435		Brc1c(NC2=NCCN2)ccc2nccnc12	negative		0	Brimonidine
5790		Fc1cn([C@@H]2O[C@@H]([C@@H](O)C2)CO)c(=O)[nH]c1=O	positive		1	Floxuridine
6075		CN1CCCC(C1)CN2C3=CC=CC=C3SC4=CC=CC=C42	positive		1	mepazine
3357		Fc1c(N2CCN(CC2)C)c(F)cc2c1n(CCF)cc(c2=O)C(=O)O	positive		1	Fleroxacin
60169		O(c1c2[C@H]([N+](CCc2cc(OC)c1OC)(CCCOC(=O)CCC(=O)OCCC[N+]1([C@@H](c2c(CC1)cc(OC)c(OC)c2OC)Cc1cc(OC)c(OC)c(OC)c1)C)C)Cc1cc(OC)c(OC)c(OC)c1)C	negative		0	Doxacurium
2733526		O(c1ccc(/C(=C(/CC)\c2ccccc2)/c2ccccc2)cc1)CCN(C)C	positive		1	Tamoxifen
1983		Oc1ccc(NC(=O)C)cc1	positive		1	Acetaminophen
2022		C1=NC2=C(N1COCCO)NC(=NC2=O)N	positive		1	aciclovir
4615		O=c1n(CCCN2CCN(CC2)[C@@H](c2ccccc2)c2ccccc2)c2c([nH]1)cccc2	positive		1	Oxatomide
2161		o1c2c(cc(C(C)C)cc2)c(=O)c2c1nc(N)c(c2)C(=O)O	negative		0	Amlexanox
5002		S1c2c(C(=Nc3c1cccc3)N1CCN(CC1)CCOCCO)cccc2	positive		1	Quetiapine
656575		S1[C@@H]2N(C(=O)[C@H]2NC(=O)[C@H](S(=O)(=O)O)c2ccccc2)C(=C(C1)C[n+]1ccc(cc1)C(=O)N)C(=O)O	positive		1	Cefsulodin
56069	bicalutamide	C[C@](CS(=O)(=O)C1=CC=C(C=C1)F)(C(=O)NC2=CC(=C(C=C2)C#N)C(F)(F)F)O	positive	most-DILI	1
22879211		CN(C)C1=CC(=C(C=C1)OC)CN[C@H]2CCCN[C@H]2C3=CC=CC=C3	negative		0	pegfilgrastim
60648		s1c(/C(=C\CCN2C[C@@H](CCC2)C(=O)O)/c2sccc2C)c(cc1)C	negative		0	Tiagabine
202225		O1[C@]2(C[C@@H]([C@H](O[C@@H]3O[C@@H](C[C@H](N(C)C)[C@H]3OC(=O)C)C)[C@H]([C@H](O[C@@H]3O[C@H]([C@H](OC(=O)C)[C@@H](OC)C3)C)[C@H](C(=O)O[C@@H]([C@@H]([C@@H](OC(=O)C)[C@H](C2=O)C)C)C)C)C)C)C1	positive		1	Troleandomycin
5488548		CC1CN(CC(CC2=CC=CC=C2)C(=O)NCC(O)=O)CCC1(C)C1=CC=CC(O)=C1	negative		0	Alvimopan
3202		Oc1cc([N+](CC)(C)C)ccc1	negative		0	Edrophonium
441244		S(=O)(=O)([N-]c1ncccn1)c1ccc(N)cc1	negative		0	Silver sulfadiazine
16129704		O=C(N1[C@@H](CCC1)C(=O)N[C@@H](CCC(=O)O)C(=O)N[C@@H](CCC(=O)O)C(=O)N[C@@H](Cc1ccc(O)cc1)C(=O)N[C@@H](CC(C)C)C(=O)O)[C@@H](NC(=O)[C@@H](NC(=O)[C@@H](NC(=O)[C@@H](NC(=O)[C@@H](NC(=O)CNC(=O)[C@@H](NC(=O)CNC(=O)CNC(=O)CNC(=O)CNC(=O)[C@H]1N(CCC1)C(=O)[C@@H](NC(=O)[C@H]1N(CCC1)C(=O)[C@H](N)Cc1ccccc1)CCCNC(=N)N)CC(=O)N)CC(=O)O)Cc1ccccc1)CCC(=O)O)CCC(=O)O)[C@H](CC)C	negative		0	Bivalirudin
49800004		O=C1N[C@@H](CCN)C(=O)N[C@@H](CCN)C(=O)N[C@@H]([C@H](O)C)C(=O)NCC[C@H](NC(=O)[C@@H](NC(=O)[C@@H](NC(=O)[C@@H](NC(=O)CCCC[C@@H](CC)C)CCN)[C@H](O)C)CCN)C(=O)N[C@@H](CCN)C(=O)N[C@@H](C(=O)N[C@H]1CC(C)C)Cc1ccccc1	negative		0	Polymyxin b
23701736		[13CH3]C(C(=O)[O-])O.[Na+]	negative		0	sodium lactate
5546		C1=CC=C(C=C1)C2=NC3=C(N=C2N)N=C(N=C3N)N	positive		1	triamterene
6869	penicillin v	CC1([C@@H](N2[C@H](S1)[C@@H](C2=O)NC(=O)COC3=CC=CC=C3)C(=O)O)C	negative	non-DILI	0
8076		O(CCO)CC	positive		1	2-ethoxyethanol
3219		O(CCn1c(N2CCCN(CC2)C)nc2c1cccc2)CC	positive		1	Emedastine
153270		CCOC1OC(=O)CC1NC(=O)C1CCCN2N1C(=O)C(CCC2=O)NC(=O)C1=NC=CC2=CC=CC=C12	positive		1	Pralnacasan
3676		O=C(Nc1c(cccc1C)C)CN(CC)CC	negative		0	Lidocaine
2749		On1c(C2CCCCC2)cc(cc1=O)C	negative		0	Ciclopirox
2083	salbutamol	CC(C)(C)NCC(C1=CC(=C(C=C1)O)CO)O	negative	non-DILI	0
3397	flutamide	CC(C)C(=O)NC1=CC(=C(C=C1)[N+](=O)[O-])C(F)(F)F	positive	most-DILI	1
74989		Clc1ccc([C@H]2CC[C@@H](CC2)C2=C(O)c3c(C(=O)C2=O)cccc3)cc1	positive		1	Atovaquone
5983		CNC(=O)OC1=CC=C2N(C)C3N(C)CCC3(C)C2=C1	negative		0	Physostigmine
5487		Clc1c(NC2=NCCN2)c2nsnc2cc1	positive		1	Tizanidine
938		OC(=O)c1cccnc1	positive		1	Niacin
4612		OCc1cc2CC[C@H](Nc2cc1N(=O)=O)CNC(C)C	positive		1	Oxamniquine
2995		N1(c2c(CCc3c1cccc3)cccc2)CCCNC	positive		1	Desipramine
9838022		CCC(C(C)CN(C)C)C1=CC=CC(O)=C1	negative		0	Tapentadol
82146		OC(=O)c1ccc(C(=C)c2cc3C(CCC(c3cc2C)(C)C)(C)C)cc1	positive		1	Bexarotene
3086686		CCN(CC)CCNC(=O)C1=C(C)NC(C=C2C(=O)NC3=CC=C(F)C=C23)=C1C	positive		1	N-[2-(Diethylamino)ethyl]-5-[(5-fluoro-2-oxo-1H-indol-3-ylidene)methyl]-2,4-dimethyl-1H-pyrrole-3-carboxamide
34870		OC(=O)CCCCCCN[C@H]1c2c(CCc3c1cccc3)cccc2	positive		1	Amineptine
6337614		O=C1N([C@H]2[C@@H]3CCN(C2)CC3)C[C@H]2c3c1cccc3CCC2	positive		1	Palonosetron
4539		Fc1c(N2CCNCC2)cc2n(CC)cc(c(=O)c2c1)C(=O)O	positive		1	Norfloxacin
4201		NC1=CC(=NC(=N)N1O)N1CCCCC1	negative		0	Minoxidil
65140	abacavir	C1CC1NC2=NC(=NC3=C2N=CN3C4C[C@H](C=C4)CO)N	positive	most-DILI	1
3516		O(C[C@H](O)CO)c1c(OC)cccc1	negative		0	Guaifenesin
5453		S=P(N1CC1)(N1CC1)N1CC1	negative		0	Thiotepa
1130		s1c(c([n+](Cc2c(nc(nc2)C)N)c1)C)CCO	negative		0	Thiamine
37464	penbutolol	CC(C)(C)NC[C@@H](COC1=CC=CC=C1C2CCCC2)O	negative	non-DILI	0
219024		O1[C@@H](n2c3nc(nc(N)c3nc2)n2ncc(c2)C(=O)NC)[C@H](O)[C@H](O)[C@H]1CO	negative		0	Regadenoson
60919		O=C1N(c2nc(nc(c2CC1)C)C)Cc1ccc(cc1)c1c(cccc1)c1n[nH]nn1	positive		1	Tasosartan
39912		OC(=O)[C@H](c1ccc(CC(C)C)cc1)C	positive		1	Dexibuprofen
12560		O([C@@H]1[C@H]([C@H](O[C@@H]2O[C@H]([C@H](O)[C@](OC)(C2)C)C)[C@H](C(=O)O[C@@H]([C@@](O)([C@H](O)[C@H](C(=O)[C@@H](C[C@]1(O)C)C)C)C)CC)C)C)[C@@H]1O[C@@H](C[C@H](N(C)C)[C@H]1O)C	positive		1	Erythromycin
6479523		S1[C@H]2N([C@H](C1(C)C)C(=O)O)C(=O)[C@H]2NC(=O)[C@H](NC(=O)N1CCNC1=O)c1ccccc1	negative		0	Azlocillin
636380		CO[C@@H]1[C@@H]([C@H]([C@@H]([C@H](O1)COS(=O)(=O)[O-])O[C@H]2[C@@H]([C@H]([C@@H]([C@@H](O2)C(=O)[O-])O[C@@H]3[C@@H]([C@H]([C@@H]([C@H](O3)COS(=O)(=O)[O-])O[C@H]4[C@@H]([C@H]([C@@H]([C@H](O4)C(=O)[O-])O[C@@H]5[C@@H]([C@H]([C@@H]([C@H](O5)COS(=O)(=O)[O-])O)O)NS(=O)(=O)[O-])O)O)OS(=O)(=O)[O-])NS(=O)(=O)[O-])O)OS(=O)(=O)[O-])O)NS(=O)(=O)[O-].[Na+].[Na+].[Na+].[Na+].[Na+].[Na+].[Na+].[Na+].[Na+].[Na+]	positive		1	fondaparinux sodium
5288826		O1[C@@H]2[C@]34[C@H]([C@H](N(CC3)C)Cc3c4c1c(O)cc3)C=C[C@@H]2O	positive		1	Morphine
444031		O=C(N)[C@]([C@@H]1CCN(C1)CCc1cc2c(OCC2)cc1)(c1ccccc1)c1ccccc1	negative		0	Darifenacin
448601		S1SC[C@@H](NC(=O)[C@H](N)Cc2ccccc2)C(=O)N[C@@H](C(=O)N[C@@H](Cc2c3c([nH]c2)cccc3)C(=O)N[C@@H](CCCCN)C(=O)N[C@@H]([C@H](O)C)C(=O)N[C@@H](C1)C(=O)N[C@@H]([C@H](O)C)CO)Cc1ccccc1	positive		1	Octreotide
3100		CN(C)CCOC(C1=CC=CC=C1)C1=CC=CC=C1	negative		0	Diphenhydramine
2333		CCC1=C(C(=O)C2=CC(Br)=C(O)C(Br)=C2)C2=CC=CC=C2O1	positive		1	Benzbromarone
3059		Fc1c(c2cc(c(O)cc2)C(=O)O)ccc(F)c1	positive		1	Diflunisal
444020		O[C@@]1(C[C@H](NC(CO)CO)[C@H](O)[C@@H](O)[C@@H]1O)CO	positive		1	Voglibose
9552071		C[C@@H](NCC(CN[C@@H](/C(=N/O)/C)C)(C)C)/C(=N/O)/C	negative		0	exametazime
9579578		CC1=CN=C(C(=C1OC)C)C[S@@](=O)C2=NC3=C(N2)C=C(C=C3)OC	positive		1	esomeprazole Sodium
1983	acetaminophen	CC(=O)NC1=CC=C(C=C1)O	positive	most-DILI	1
3474		C1=CC=C(C(=C1)C(=O)OCC(CO)O)NC2=C3C=CC(=CC3=NC=C2)Cl	positive		1	glafenine
4064		O(CC(CCC)(COC(=O)N)C)C(=O)N	negative		0	Meprobamate
68770		O=C(NC1CCCCC1)Nc1ccc(OC[C@@H](O)CNC(C)(C)C)cc1	positive		1	Talinolol
5362440		O[C@H](CN1[C@@H](CN(CC1)Cc1cccnc1)C(=O)NC(C)(C)C)C[C@@H](C(=O)N[C@@H]1[C@H](O)Cc2c1cccc2)Cc1ccccc1	positive		1	Indinavir
4449		Clc1cc(N2CCN(CC2)CCCn2nc(n(c2=O)CCOc2ccccc2)CC)ccc1	positive		1	Nefazodone
135398508		O[C@@H]1[C@H](C(=C)[C@@H](n2c3[nH]c(nc(=O)c3nc2)N)C1)CO	positive		1	Entecavir
3086677		C[C@@H](C(=O)N[C@@H](C)C(=O)NC1[C@H]2[C@@H]1CN(C2)C3=C(C=C4C(=O)C(=CN(C4=N3)C5=C(C=C(C=C5)F)F)C(=O)O)F)N	positive		1	alatrofloxacin mesylate
439302	oxytocin	CC[C@H](C)[C@H]1C(=O)N[C@H](C(=O)N[C@H](C(=O)N[C@@H](CSSC[C@@H](C(=O)N[C@H](C(=O)N1)CC2=CC=C(C=C2)O)N)C(=O)N3CCC[C@H]3C(=O)N[C@@H](CC(C)C)C(=O)NCC(=O)N)CC(=O)N)CCC(=O)N	negative	non-DILI	0
16490		F[C@@]12[C@H]([C@H]3[C@@]([C@](O)([C@@H](C3)C)C(=O)CO)(C[C@@H]1O)C)C[C@H](F)C1=CC(=O)C=C[C@]21C	negative		0	Flumethasone
60750	gemcitabine	C1=CN(C(=O)N=C1N)[C@H]2C([C@@H]([C@H](O2)CO)O)(F)F	positive	most-DILI	1
5583		O(c1cc(NCc2c(c3c(nc(nc3N)N)cc2)C)cc(OC)c1OC)C	positive		1	Trimetrexate
54675779		O[C@@H]1[C@@H]2[C@](O)(C(=O)C3=C(O)c4c([C@@](O)([C@@H]13)C)cccc4O)C(=O)/C(=C(\O)/N)/C(=O)[C@H]2N(C)C	positive		1	Oxytetracycline
2972		Oc1c(n(ccc1=O)C)C	positive		1	Deferiprone
34633		S1c2c(N(C(=O)CCN3CCOCC3)c3c1cccc3)cc(NC(=O)OCC)cc2	positive		1	Moricizine
6237		CCC1=C(C2=CC=CC=C2O1)C(=O)C3=CC(=C(C(=C3)I)O)I	positive		1	benziodarone
6575		ClC(=CCl)Cl	positive		1	Trichloroethylene
4748		OCCN1CCN(CCCN2C3=CC=CC=C3SC3=CC=C(Cl)C=C23)CC1	positive		1	Perphenazine
2519		CN1C=NC2=C1C(=O)N(C)C(=O)N2C	negative		0	Caffeine
62959		Fc1c(N2C[C@H]3[C@H]([C@H]3N)C2)nc2n(cc(c(=O)c2c1)C(=O)O)c1c(F)cc(F)cc1	positive		1	Trovafloxacin
5572	trihexyphenidyl	C1CCC(CC1)C(CCN2CCCCC2)(C3=CC=CC=C3)O	negative	non-DILI	0
170361		N1C[C@H]2C[C@H](c3c2cc2nccnc2c3)C1	negative		0	Varenicline
2088		P(=O)(O)(O)C(P(=O)(O)O)(O)CCCN	positive		1	Alendronate
60857		O1C[C@@H](NC1=O)Cc1cc2c(CCN(C)C)c[nH]c2cc1	negative		0	Zolmitriptan
2583		O(C[C@@H](O)CNC(C)(C)C)c1c2CCC(=O)Nc2ccc1	negative		0	Carteolol
443879		Oc1c([C@@H](CCN(C(C)C)C(C)C)c2ccccc2)cc(cc1)C	positive		1	Tolterodine
3025		O(c1nc2c(c(C(=O)NCCN(CC)CC)c1)cccc2)CCCC	negative		0	Dibucaine
5381		S1CCC(c2c1ccc(c2)C#Cc1ncc(cc1)C(=O)OCC)(C)C	negative		0	Tazarotene
60877		S1C[C@H](O[C@H]1CO)n1cc(F)c(nc1=O)N	positive		1	Emtricitabine
1349907		CN1C=CNC1=S	positive		1	Methimazole
2722		Clc1c2c(nccc2)c(O)c(Cl)c1	negative		0	Chloroxine
446155		Fc1ccc(c2c(n(C(C)C)c3c2cccc3)/C=C/[C@@H](O)C[C@@H](O)CC(=O)O)cc1	positive		1	Fluvastatin
8550		O([C@@H]1[C@H]([C@@H]2[C@@H](CN3[C@H](C2)c2[nH]c4c(c2CC3)cccc4)C[C@H]1OC(=O)c1cc(OC)c(OC)c(OC)c1)C(=O)OC)C	negative		0	Deserpidine
33255		S1[C@@H]2N(C(=O)[C@H]2NC(=O)Cn2nnnc2)C(=C(C1)CSc1sc(nn1)C)C(=O)O	positive		1	Cefazolin
5572		O[C@@](C1CCCCC1)(CCN1CCCCC1)c1ccccc1	negative		0	Trihexyphenidyl
3762		O[C@@H]([C@H](NC(C)C)CC)c1cc(O)c(O)cc1	negative		0	Isoetharine
60846		OC(=O)[C@@H](N(Cc1ccc(cc1)c1c(cccc1)c1n[nH]nn1)C(=O)CCCC)C(C)C	positive		1	Valsartan
441199		S1[C@H]2N(C(=O)[C@@]2(OC)NC(=O)Cc2sccc2)C(=C(C1)COC(=O)N)C(=O)O	positive		1	Cefoxitin
4034	meclizine	CC1=CC(=CC=C1)CN2CCN(CC2)C(C3=CC=CC=C3)C4=CC=C(C=C4)Cl	negative	non-DILI	0
4633		O(CCN(CC)CC)C(=O)c1cc(OCCCC)c(N)cc1	negative		0	Benoxinate
3331		NC(=O)OCC(COC(N)=O)C1=CC=CC=C1	positive		1	Felbamate
464205		C[C@H](CN1C=NC2=C1N=CN=C2N)OCP(=O)(O)O	positive		1	tenofovir
115237	paliperidone	CC1=C(C(=O)N2CCCC(C2=N1)O)CCN3CCC(CC3)C4=NOC5=C4C=CC(=C5)F	negative	non-DILI	0
446157		CC(C)C1=NC(=NC(C2=CC=C(F)C=C2)=C1CCC(O)CC(O)CC(O)=O)N(C)S(C)(=O)=O	positive		1	Rosuvastatin
135398743		O([C@H]1[C@@H]([C@H](O)[C@@H]([C@@H](O)[C@@H](C)/C=C/C=C(\C(=O)NC2=C3NC4(N=C3c3c(C2=O)c(O)c(c2O[C@](O/C=C/[C@H](OC)[C@H]1C)(C(=O)c32)C)C)CCN(CC4)CC(C)C)/C)C)C)C(=O)C	positive		1	Rifabutin
4091		N(C)(C)C(=N)N=C(N)N	positive		1	Metformin
3062316		Clc1c(NC(=O)c2sc(Nc3nc(nc(N4CCN(CC4)CCO)c3)C)nc2)c(ccc1)C	positive		1	Dasatinib
135401907		O=c1ncnc2[nH][nH]cc12	positive		1	Allopurinol
41774		O([C@H]1[C@H](O)[C@@H](O)[C@H](O[C@@H]1CO)O[C@H]1[C@H](O)[C@@H](O)[C@@H](O[C@@H]1CO)O)[C@H]1O[C@@H]([C@@H](N[C@@H]2[C@H](O)[C@@H](O)[C@H](O)C(=C2)CO)[C@H](O)[C@H]1O)C	positive		1	Acarbose
4171		O(C[C@@H](O)CNC(C)C)c1ccc(CCOC)cc1	positive		1	Metoprolol
5391		Clc1cc2c(N(C(=O)[C@@H](O)N=C2c2ccccc2)C)cc1	negative		0	Temazepam
241903		O([C@@H]1[C@]2([C@@H]3N(CC[C@@]43[C@@H](N(c3c4cc(c(OC)c3)[C@]3(C[C@@H]4C[C@](O)(CN(C4)CCc4c3[nH]c3c4cccc3)CC)C(=O)OC)C)[C@@]1(O)C(=O)OC)CC=C2)CC)C(=O)C	positive		1	Vinblastine
10548		S(P(=O)(OCC)OCC)CC[N+](C)(C)C	negative		0	Echothiophate
28858		C1=CC(=CC=C1C2=NC(=CS2)CC(=O)O)Cl	positive		1	fenclozic acid
5288826		CN1CCC23C4OC5=C2C(CC1C3C=CC4O)=CC=C5O	positive		1	Morphine
2267		Clc1ccc(Cc2nn([C@H]3CCCN(CC3)C)c(=O)c3c2cccc3)cc1	negative		0	Azelastine
2662		S(=O)(=O)(N)c1ccc(n2nc(cc2c2ccc(cc2)C)C(F)(F)F)cc1	positive		1	Celecoxib
55466		CNC[C@@H]([C@H]([C@@H]([C@@H](CO)O)O)O)O.CNC[C@@H]([C@H]([C@@H]([C@@H](CO)O)O)O)O.C(CN(CC(=O)O)CC(=O)[O-])N(CCN(CC(=O)O)CC(=O)[O-])CC(=O)[O-].[Gd+3]	negative		0	gadopentetate dimeglumine
6857474		OC(=O)CN(CCN(CC(=O)O)CC(=O)O)CCN(CC(=O)O)CC(=O)O	positive		1	Gadopentetic acid
1054		Oc1c(c(CO)cnc1C)CO	negative		0	Pyridoxine
5035	raloxifene	C1CCN(CC1)CCOC2=CC=C(C=C2)C(=O)C3=C(SC4=C3C=CC(=C4)O)C5=CC=C(C=C5)O	negative	non-DILI	0
2826718		O[C@@H]1[C@@H]2N(CC1)C(=O)[C@@H](NC(=O)[C@@H](NC(=O)[C@H]1N(C[C@H](O)C1)C(=O)[C@H](NC(=O)[C@@H](NC(=O)CCCCCCCC[C@H](C[C@@H](CC)C)C)C[C@@H](O)[C@@H](NC2=O)NCCN)[C@H](O)C)[C@H](O)[C@@H](O)c1ccc(O)cc1)[C@H](O)CCN	positive		1	Caspofungin
298	chloramphenicol	C1=CC(=CC=C1C(C(CO)NC(=O)C(Cl)Cl)O)[N+](=O)[O-]	negative	non-DILI	0
119212		CC1(C(NC(S1)C(C(=O)NCCCCCC(=O)O)NC(=O)CC2=CC=CC=C2)C(=O)O)C	negative		0	benzylpenicilloyl polylysine
5311027		O[C@@H]1[C@@H]([C@H]([C@H](O)C1)/C=C/[C@@H](O)CCc1ccccc1)C/C=C\CCCC(=O)NCC	positive		1	Bimatoprost
5587		N(CCN(C)C)(Cc1ccccc1)c1ncccc1	negative		0	Tripelennamine
65833		CCN(CC)C(=O)[C@@]1(C[C@@H]1CN)C2=CC=CC=C2	positive		1	milnacipran
43594		S1[C@H]2N(C(=O)[C@H]2NC(=O)[C@H](O)c2ccccc2)C(=C(C1)CSc1n(nnn1)CS(=O)(=O)O)C(=O)O	positive		1	Cefonicid
5983		C[C@@]12CCN([C@@H]1N(C3=C2C=C(C=C3)OC(=O)NC)C)C	negative		0	physostigmine
3241		N12[C@@H](c3c(Cc4c1cccc4)cccc3)CN=C2N	negative		0	Epinastine
36920		S1c2c(CCC1)cccc2OC[C@@H](O)CNC(C)(C)C	negative		0	Tertatolol
7638		O(Cc1ccccc1)c1ccc(O)cc1	negative		0	Monobenzone
4058		O(C(=O)C1(CCN(CC1)C)c1ccccc1)CC	negative		0	Meperidine
39186		S1[C@H]([C@@H](OC(=O)C)C(=O)N(CCN(C)C)c2c1cccc2)c1ccc(OC)cc1	positive		1	Diltiazem
3494	glycopyrrolate	C[N+]1(CCC(C1)OC(=O)C(C2CCCC2)(C3=CC=CC=C3)O)C	negative	non-DILI	0
2153	theophylline	CN1C2=C(C(=O)N(C1=O)C)NC=N2	negative	non-DILI	0
3955		Clc1ccc([C@]2(O)CCN(CC2)CC[C@@](c2ccccc2)(c2ccccc2)C(=O)N(C)C)cc1	negative		0	Loperamide
11333		O([C@H]1[C@H](O)[C@@](O[C@@H]1CO)(O)CO)[C@@H]1O[C@@H]([C@H](O)[C@H](O)[C@H]1O)CO	negative		0	Lactulose
451415		O([C@H]1C[C@@](O)([C@@H](c2c1c(O)c1c(c2)C(=O)c2c(C1=O)c(O)ccc2)C(=O)OC)CC)[C@@H]1O[C@H]([C@@H](O[C@@H]2O[C@H]([C@@H](O[C@@H]3O[C@H](C(=O)CC3)C)[C@@H](O)C2)C)[C@@H](N(C)C)C1)C	positive		1	Aclarubicin
3759		o1nc(C(=O)NNCc2ccccc2)cc1C	positive		1	Isocarboxazid
7280		Br[C@@H](CBr)CCl	positive		1	Dibromochloropropane
239062		CCOC(C(=O)C1=CC=C(C=C1)C2=CC=CC=C2)NC3=CC=C(C=C3)C(=O)O	positive		1	xenazoic acid
656665		O([C@H]1C[C@@H]2N([C@@H](CC2)C1)C)C(=O)c1c2c([nH]c1)cccc2	positive		1	Tropisetron
5284566		O=C(N[C@H]1C[C@H]2N([C@@H](C1)CCC2)C)c1nn(c2c1cccc2)C	positive		1	Granisetron
36339		CCOC(=O)C1=CN=CN1C(C)C1=CC=CC=C1	negative		0	Etomidate
3373	flumazenil	CCOC(=O)C1=C2CN(C(=O)C3=C(N2C=N1)C=CC(=C3)F)C	negative	non-DILI	0
3080		S[C@@H](CS)CO	negative		0	Dimercaprol
7029		O=C([C@H](N(CC)CC)C)c1ccccc1	negative		0	Diethylpropion
6918289	temsirolimus	C[C@@H]1CC[C@H]2C[C@@H](/C(=C/C=C/C=C/[C@H](C[C@H](C(=O)[C@@H]([C@@H](/C(=C/[C@H](C(=O)C[C@H](OC(=O)[C@@H]3CCCCN3C(=O)C(=O)[C@@]1(O2)O)[C@H](C)C[C@@H]4CC[C@H]([C@@H](C4)OC)OC(=O)C(C)(CO)CO)C)/C)O)OC)C)C)/C)OC	negative	non-DILI	0
5284592	nabilone	CCCCCCC(C)(C)C1=CC2=C([C@@H]3CC(=O)CC[C@H]3C(O2)(C)C)C(=C1)O	negative	non-DILI	0
11080		S=C=Nc1c2c(ccc1)cccc2	positive		1	1-naphthylisothiocyanate
4909		CCC1(C(=O)NCNC1=O)C1=CC=CC=C1	negative		0	Primidone
60750		FC1(F)[C@H](O)[C@H](O[C@H]1n1ccc(nc1=O)N)CO	positive		1	Gemcitabine
91503		O[C@H]([C@@H]1N2C[C@@H]([C@H](C1)CC2)CC)c1c2c(ncc1)ccc(OC)c2	positive		1	Hydroquinidine
1775		O=C1NC(=O)N[C@@]1(c1ccccc1)c1ccccc1	positive		1	Phenytoin
59768	esmolol	CC(C)NCC(COC1=CC=C(C=C1)CCC(=O)OC)O	negative	non-DILI	0
6794		[n+]12CC[n+]3c(c1cccc2)cccc3	positive		1	Diquat dibromide
15250		OC(=O)Cc1ccc(CC(C)C)cc1	positive		1	Ibufenac
71415		F[C@@]12[C@H]([C@H]3[C@@]([C@](O)([C@H](C3)C)C(=O)CO)(C[C@@H]1O)C)C[C@H](F)C1=CC(=O)C=C[C@]21C	negative		0	Diflorasone
644076		S1SC[C@H](N)C(=O)N[C@@H](C(=O)N[C@@H](C(=O)N[C@@H](C(=O)N[C@@H](C(=O)N[C@@H](C(=O)N2[C@@H](CCC2)C(=O)N[C@@H](CCCCN)C(=O)NCC(=O)N)C1)CC(=O)N)CCC(=O)N)Cc1ccccc1)Cc1ccc(O)cc1	negative		0	Lypressin
444007	pentagastrin	CC(C)COC(=O)NCCC(=O)N[C@@H](CC1=CNC2=CC=CC=C21)C(=O)N[C@@H](CCSC)C(=O)N[C@@H](CC(=O)O)C(=O)N[C@@H](CC3=CC=CC=C3)C(=O)N	negative	non-DILI	0
243		OC(=O)c1ccccc1	negative		0	Benzoic acid
5284380		BrC[C@H](O)[C@@H](O)[C@@H](O)[C@H](O)CBr	positive		1	Mitolactol
2519	caffeine	CN1C=NC2=C1C(=O)N(C(=O)N2C)C	negative	non-DILI	0
7501		c1(ccccc1)C=C	positive		1	Styrene
9552079		Clc1ccc(N/C(=N/C(=N/CCCCCC/N=C(/N=C(/Nc2ccc(Cl)cc2)\N)\N)/N)/N)cc1	negative		0	Chlorhexidine
11693		O([C@H]1C[N+](CC1)(C)C)C(=O)[C@@](O)(C1CCCC1)c1ccccc1	negative		0	Glycopyrrolate
3467		O([C@@H]1[C@@H](O)[C@H](O[C@H]2O[C@@H](CC[C@H]2N)CN)[C@@H](N)C[C@H]1N)[C@H]1OC[C@](O)([C@H](NC)[C@H]1O)C	negative		0	Gentamicin
443936		F[C@@]12[C@H]([C@H]3[C@@]([C@](OC(=O)CCC)(CC3)C(=O)COC(=O)C)(C[C@@H]1O)C)C[C@H](F)C1=CC(=O)C=C[C@]21C	negative		0	Difluprednate
25244225		C([C@@H]1C([C@@H](C(C(O1)O)NS(=O)(=O)[O-])O)O[C@H]2C([C@H](C(C(O2)C(=O)[O-])O)O)OS(=O)(=O)[O-])OS(=O)(=O)[O-]	positive		1	enoxaparin
5388962		O=C(N1[C@@H](CCC1)C(=O)O)[C@@H](N[C@@H](CCc1ccccc1)C(=O)OCC)C	positive		1	Enalapril
65628	bendamustine	CN1C2=C(C=C(C=C2)N(CCCl)CCCl)N=C1CCCC(=O)O	negative	non-DILI	0
26757		N([C@@H](Cc1ccccc1)C)(CC#C)C	negative		0	Selegiline
4078		S1c2c(N(CC[C@H]3N(CCCC3)C)c3c1cccc3)cc([S@](=O)C)cc2	negative		0	Mesoridazine
3661		CN1C2CCC1CC(C2)OC(=O)C(CO)C1=CC=CC=C1	negative		0	L-Hyoscyamine
6278		C(C)(Cl)(Cl)Cl	positive		1	1,1,1-trichloroethane
5610		NCCC1=CC=C(O)C=C1	negative		0	Tyramine
3562		Br[C@@H](Cl)C(F)(F)F	positive		1	Halothane
5480200		CONC(=N)C1=CC=C(C=C1)C1=CC=C(O1)C1=CC=C(C=C1)C(=N)NOC	positive		1	Pafuramidine
77992	frovatriptan	CN[C@@H]1CCC2=C(C1)C3=C(N2)C=CC(=C3)C(=O)N	negative	non-DILI	0
3950		ClCCN(N=O)C(=O)NC1CCCCC1	negative		0	Lomustine
216239		Clc1c(cc(NC(=O)Nc2ccc(Oc3cc(ncc3)C(=O)NC)cc2)cc1)C(F)(F)F	positive		1	Sorafenib
25137901		S1[C@H]2N([C@H](C1(C)C)C(=O)O)C(=O)[C@H]2NC(=O)Cc1ccccc1	positive		1	Penicillin g benzathine
4909		O=C1NCNC(=O)C1(CC)c1ccccc1	negative		0	Primidone
76967443		P(=O)(OCc1c(CN(CCN(Cc2c(COP(=O)(O)O)cnc(c2O)C)CC(=O)O)CC(=O)O)c(O)c(nc1)C)(O)O	positive		1	Mangafodipir
4178		O(C[C@H](N)C)c1c(cccc1C)C	positive		1	Mexiletine
5430		N1C2=CC=CC=C2N=C1C1=CSC=N1	positive		1	Thiabendazole
6032	kanamycin	C1[C@H]([C@@H]([C@H]([C@@H]([C@H]1N)O[C@@H]2[C@@H]([C@H]([C@@H]([C@H](O2)CN)O)O)O)O)O[C@@H]3[C@@H]([C@H]([C@@H]([C@H](O3)CO)O)N)O)N	negative	non-DILI	0
2801	clomipramine	CN(C)CCCN1C2=CC=CC=C2CCC3=C1C=C(C=C3)Cl	positive	most-DILI	1
30951		C=CCOC1=C(C=C(C=C1)CC(=O)O)Cl	positive		1	alclofenac
4121		ClC[C@H]1N(S(=O)(=O)c2c(N1)cc(Cl)c(S(=O)(=O)N)c2)C	negative		0	Methyclothiazide
5577		O(CCN(C)C)c1ccc(CNC(=O)c2cc(OC)c(OC)c(OC)c2)cc1	positive		1	Trimethobenzamide
2148	aminohippurate	C1=CC(=CC=C1C(=O)NCC(=O)O)N	negative	non-DILI	0
135449332		CC1=C(NN=C2C=CC=C(C3=CC(=CC=C3)C(O)=O)C2=O)C(=O)N(N1)C1=CC(C)=C(C)C=C1	positive		1	Eltrombopag
5352		CC1=C(CC(O)=O)C2=CC(F)=CC=C2C1=CC1=CC=C(C=C1)S(C)=O	positive		1	Aflodac
54687		O([C@@H]1[C@@H]2[C@H]([C@H](C=CC2=C[C@@H](O)C1)C)CC[C@@H](O)C[C@@H](O)CC(=O)O)C(=O)[C@H](CC)C	positive		1	Pravastatin
3397		CC(C)C(=O)NC1=CC=C(C(=C1)C(F)(F)F)[N+]([O-])=O	positive		1	Flutamide
2477		O=C1N(C(=O)CC2(CCCC2)C1)CCCCN1CCN(CC1)c1ncccn1	negative		0	Buspirone
12418		C(C(Cl)Cl)(Cl)Cl	positive		1	Tetrachloroethane
5258		OC(=O)CCCc1ccccc1	positive		1	Sodium phenylbutyrate
5284583		O=C1N(CCC1)[C@@H](CC)C(=O)N	positive		1	Levetiracetam
2554		O=C(N1c2c(C=Cc3c1cccc3)cccc2)N	positive		1	Carbamazepine
134018		CC1=C(SC(=N1)C2=CC(=C(C=C2)OCC(C)C)C#N)C(=O)O	positive		1	febuxostat
54369		O(c1c(Cc2c(c3c(nc2)nc(nc3N)N)C)cc(OC)cc1)C	positive		1	Piritrexim
5352062		C/C=C\1/C(=O)N[C@H](C(=O)O[C@H]\2CC(=O)N[C@@H](C(=O)N[C@H](CSSCC/C=C2)C(=O)N1)C(C)C)C(C)C	negative		0	romidepsin
3899	leflunomide	CC1=C(C=NO1)C(=O)NC2=CC=C(C=C2)C(F)(F)F	positive	most-DILI	1
92400		S([C@H]1C[C@H](N(C1)C(=O)[C@@H](CSC(=O)c1ccccc1)C)C(=O)O)c1ccccc1	positive		1	Zofenopril
208908		Clc1cc(Nc2ncnc3c2cc(c2oc(CNCCS(=O)(=O)C)cc2)cc3)ccc1OCc1cc(F)ccc1	positive		1	Lapatinib
2803		Clc1c(NC2=NCCN2)c(Cl)ccc1	positive		1	Clonidine
3793		Clc1c([C@@]2(O[C@H](CO2)COc2ccc(N3CCN(CC3)c3ccc(n4c(=O)n(nc4)[C@@H](CC)C)cc3)cc2)Cn2ncnc2)ccc(Cl)c1	positive		1	Itraconazole
6476		O=C1N(C(=O)C[C@@]1(c1ccccc1)C)C	negative		0	Methsuximide
65592		CC1=CC(Br)=C(O)C2=NC=CC=C12	positive		1	Tilbroquinol
6167		O(c1c2c(CC[C@H](NC(=O)C)c3c2ccc(OC)c(=O)c3)cc(OC)c1OC)C	positive		1	Colchicine
2719		Clc1cc2nccc(N[C@@H](CCCN(CC)CC)C)c2cc1	negative		0	Chloroquine
15459		CC1=CC(=CC(=C1)OCC2CNC(=O)O2)C	positive		1	metaxalone
5755		C[C@]12C[C@@H]([C@H]3[C@H]([C@@H]1CC[C@@]2(C(=O)CO)O)CCC4=CC(=O)C=C[C@]34C)O	positive		1	prednisolone
3386		FC(F)(F)c1ccc(O[C@@H](CCNC)c2ccccc2)cc1	positive		1	Fluoxetine
54671008		CN1C(=O)C(=O)C(N=C1C(C)(C)NC(=O)C1=NN=C(C)O1)=C(O)NCC1=CC=C(F)C=C1	positive		1	Raltegravir
16129665		CC(C)CC(C(=O)NC(C(C)C)C(=O)O)NC(=O)CNC(=O)C(CCC(=O)N)NC(=O)C(CC(C)C)NC(=O)C(CC(C)C)NC(=O)C(CCCNC(=N)N)NC(=O)C(CCC(=O)N)NC(=O)C(CC(C)C)NC(=O)C(CCCNC(=N)N)NC(=O)C(C)NC(=O)C(CO)NC(=O)C(CC(=O)O)NC(=O)C(CCCNC(=N)N)NC(=O)C(CC(C)C)NC(=O)C(CCCNC(=N)N)NC(=O)C(CO)NC(=O)C(CC(C)C)NC(=O)C(CCC(=O)O)NC(=O)C(CO)NC(=O)C(C(C)O)NC(=O)C(CC1=CC=CC=C1)NC(=O)C(C(C)O)NC(=O)CNC(=O)C(CC(=O)O)NC(=O)C(CO)NC(=O)C(CC2=NC=CN2)N	negative		0	secretin
65015	plerixafor	C1CNCCNCCCN(CCNC1)CC2=CC=C(C=C2)CN3CCCNCCNCCCNCC3	negative	non-DILI	0
656583		O1[C@@]23[C@@]([C@@H]4[C@H]([C@H]5[C@](CC4)([C@@H](O)CC5)C)CC3)(CC(=C(O)[C@@H]12)C#N)C	negative		0	Trilostane
54680692		o1c(O)c([C@H](CC)c2ccccc2)c(=O)c2c1cccc2	negative		0	Phenprocoumon
5284553		O(N(=O)=O)[C@@H]([C@H](ON(=O)=O)CON(=O)=O)CON(=O)=O	positive		1	Erythrityl tetranitrate
541197		CC(=O)OC1(CCC2C1(CCC3C2CCC4=CC(=O)CCC34)C)C#C	negative		0	norethindrone acetate
9902	oxymetholone	C[C@]12CC[C@H]3[C@H]([C@@H]1CC[C@]2(C)O)CC[C@@H]4[C@@]3(CC(=CO)C(=O)C4)C	positive	most-DILI	1
6915944		S1[C@H]2N(C(=O)[C@H]2NC(=O)/C(=N\O)/c2nc(sc2)N)C(=C(C1)C=C)C(=O)O	positive		1	Cefdinir
5281040		Clc1cc2nc(/C=C/c3cc([C@H](SCC4(CC4)CC(=O)O)CCc4c(C(O)(C)C)cccc4)ccc3)ccc2cc1	positive		1	Montelukast
2898	cyclofenil	CC(=O)OC1=CC=C(C=C1)C(=C2CCCCC2)C3=CC=C(C=C3)OC(=O)C	positive	most-DILI	1
7423		O=N(=O)c1cc(N)ccc1	positive		1	M-nitroaniline
53359		S=C(N(CC(=O)O)C)c1c2c(c(c(OC)cc2)C(F)(F)F)ccc1	positive		1	Tolrestat
60838		CCC1=C2CN3C(=CC4=C(COC(=O)C4(O)CC)C3=O)C2=NC2=CC=C(OC(=O)N3CCC(CC3)N3CCCCC3)C=C12	positive		1	Irinotecan
3518		N1(CCCCCCC1)CCN=C(N)N	negative		0	Guanethidine
5352062		CC=C1NC(=O)C2CSSCCC=CC(CC(=O)NC(C(C)C)C(=O)N2)OC(=O)C(NC1=O)C(C)C	negative		0	Romidepsin
21382		CN(C)CCCC1C2=CC=CC=C2NC2=CC=C(Cl)C=C12	positive		1	Clomacran
8226	methylergonovine	CC[C@@H](CO)NC(=O)[C@H]1CN([C@@H]2CC3=CNC4=CC=CC(=C34)C2=C1)C	negative	non-DILI	0
42890		O([C@H]1C[C@@](O)(Cc2c1c(O)c1c(c2O)C(=O)c2c(C1=O)cccc2)C(=O)C)[C@@H]1O[C@H]([C@@H](O)[C@@H](N)C1)C	positive		1	Idarubicin
4991	pyridostigmine	C[N+]1=CC=CC(=C1)OC(=O)N(C)C	negative	non-DILI	0
77992		CNC1CCC2=C(C1)C1=CC(=CC=C1N2)C(N)=O	negative		0	Frovatriptan
5920		Ic1cc(C[C@H](N)C(=O)O)cc(I)c1Oc1cc(I)c(O)cc1	negative		0	Liothyronine
446987		P(=O)(O)(O)[C@H]1O[C@H]1C	positive		1	Fosfomycin
2761171		S=C(N)c1cc(ncc1)CC	positive		1	Ethionamide
657181		O=C(N1[C@@H](CCC1)C(=O)NCC)[C@@H](NC(=O)[C@@H](NC(=O)[C@H](NC(=O)[C@@H](NC(=O)[C@H](NC(=O)[C@@H](NC(=O)[C@@H](NC(=O)[C@H]1NC(=O)CC1)Cc1[nH]cnc1)Cc1c2c([nH]c1)cccc2)CO)Cc1ccc(O)cc1)C(C)C)C(C)C)CCCN=C(N)N	positive		1	Leuprolide
6398588	sucralfate	C([C@@H]1[C@H]([C@@H]([C@H]([C@@H](O1)O[C@]2([C@H]([C@@H]([C@H](O2)OS(=O)(=O)[O-])OS(=O)(=O)[O-])OS(=O)(=O)[O-])COS(=O)(=O)[O-])OS(=O)(=O)[O-])OS(=O)(=O)[O-])OS(=O)(=O)[O-])OS(=O)(=O)[O-].O.O.O.[Al]	negative	non-DILI	0
47499		S(CC1=C(N2[C@H](OC1)[C@](OC)(NC(=O)[C@@H](c1ccc(O)cc1)C(=O)O)C2=O)C(=O)O)c1n(nnn1)C	positive		1	Moxalactam
10113978		CN(C1=CC2=NN(C)C(C)=C2C=C1)C1=NC(NC2=CC=C(C)C(=C2)S(N)(=O)=O)=NC=C1	positive		1	Pazopanib
154228		C[Si]12OCCN(CC(O1)COCC=C)CC(O2)COCC=C	negative		0	pancrelipase
7111		Clc1cc(c2cc(Cl)c(/N=N/[C@@H](C(=O)Nc3ccccc3)C(=O)C)cc2)ccc1/N=N/[C@@H](C(=O)Nc1ccccc1)C(=O)C	positive		1	Benzidine
2145		O=C1NC(=O)CC[C@@]1(CC)c1ccc(N)cc1	positive		1	Aminoglutethimide
6726		N1(CCN(CC1)C)[C@@H](c1ccccc1)c1ccccc1	positive		1	Cyclizine
5361871		S1[C@H]2N(C(=O)[C@H]2NC(=O)/C(=N\OC)/c2nc(sc2)N)C(=C(C1)CSc1sc(c(n1)C)CC(=O)O)C(=O)O	positive		1	Cefodizime
4064		CCCC(C)(COC(N)=O)COC(N)=O	negative		0	Meprobamate
4369359		C1CN2C(=NN=C2C(F)(F)F)CN1C(=O)C[C@@H](CC3=CC(=C(C=C3F)F)F)N	positive		1	sitagliptin
2449		O=C1C(=C(C(=O)C(=C1C)C)C)[C@H](CCCCCC(=O)O)c1ccccc1	positive		1	Seratrodast
4493	nilutamide	CC1(C(=O)N(C(=O)N1)C2=CC(=C(C=C2)[N+](=O)[O-])C(F)(F)F)C	positive	most-DILI	1
2913		N1(CCC(=C2c3c(C=Cc4c2cccc4)cccc3)CC1)C	positive		1	Cyproheptadine
82170	sorbitol	C([C@H]([C@@H]([C@H]([C@H](CO)O)O)O)O)O	negative	non-DILI	0
3767		NNC(=O)C1=CC=NC=C1	positive		1	Isoniazid
4472		C1=CC=C(C=C1)CNC(=O)CCNNC(=O)C2=CC=NC=C2	positive		1	nialamide
3291		O=C1NC(=O)C[C@]1(CC)C	negative		0	Ethosuximide
445643		COC1CC(CCC1O)C=C(C)C1OC(=O)C2CCCCN2C(=O)C(=O)C2(O)OC(C(CC2C)OC)C(CC(C)CC(C)=CC(CC=C)C(=O)CC(O)C1C)OC	positive		1	Tacrolimus
441290		O([C@@H]1[C@@]2([C@H]([C@H]3[C@@H]([C@@]4([C@@H](CC3)C[C@H](O)[C@@H](N3CCOCC3)C4)C)CC2)C[C@@H]1[N+]1(CCCC1)CC=C)C)C(=O)C	negative		0	Rocuronium
19649		CNC1C(O)C(O)C(CO)OC1OC1C(OC2C(O)C(O)C(N=C(N)N)C(O)C2N=C(N)N)OC(C)C1(O)C=O	negative		0	Streptomycin
5311498		P(=O)(O[C@H]1[C@@H](O)[C@H](O[C@@H]1CO)n1cnc2c1cc(c(c2)C)C)(O[C@@H](CNC(=O)CC[C@]1(/C/2=C(/C3=N/C(=C\C4=N/C(=C(\C5=N[C@](C(=N2)[C@@H]1CC(=O)N)([C@@]([C@@H]5CCC(=O)N)(CC(=O)N)C)C)/C)/[C@@]([C@H]4CCC(=O)N)(CC(=O)N)C)/C([C@H]3CCC(=O)N)(C)C)\C)C)C)O	negative		0	Cyanocobalamin
10100		O([C@@]([C@@H](CN(C)C)C)(Cc1ccccc1)c1ccccc1)C(=O)CC	positive		1	Propoxyphene
3001322		CCCCN1C(=O)C(NC(=O)C11CCN(CC2=CC=C(OC3=CC=C(C=C3)C(O)=O)C=C2)CC1)C(O)C1CCCCC1	positive		1	Aplaviroc
5775	phentolamine	CC1=CC=C(C=C1)N(CC2=NCCN2)C3=CC(=CC=C3)O	negative	non-DILI	0
4631		O(C[C@@H](O)CNC(C)C)c1c(OCC=C)cccc1	negative		0	Oxprenolol
2083		O[C@@H](CNC(C)(C)C)c1cc(c(O)cc1)CO	negative		0	Albuterol
5282411		O1[C@H]2[C@H]([C@H]([C@H](O)C2)/C=C/[C@@H](O)CCCCC)C/C/1=C/CCCC(=O)O	negative		0	Epoprostenol
10230		n1nc(NN)c2c(c1NN)cccc2	positive		1	Dihydralazine
39764	vecuronium	CC(=O)O[C@H]1C[C@@H]2CC[C@@H]3[C@@H]([C@]2(C[C@@H]1N4CCCCC4)C)CC[C@]5([C@H]3C[C@@H]([C@@H]5OC(=O)C)[N+]6(CCCCC6)C)C.[Br-]	negative	non-DILI	0
4914		O(CCN(CC)CC)C(=O)c1ccc(N)cc1	negative		0	Procaine
3947		Clc1ccc(C(=O)CN(CCCN2c3c(CCc4c2cccc4)cccc3)C)cc1	positive		1	Lofepramine
129228		Fc1c(Cn2nnc(c2)C(=O)N)c(F)ccc1	negative		0	Rufinamide
3599		P(=O)(OCC[N+](C)(C)C)(OCCCCCCCCCCCCCCCC)O	positive		1	Miltefosine
3878		C1=CC(=C(C(=C1)Cl)Cl)C2=C(N=C(N=N2)N)N	positive		1	lamotrigine
60852	ibandronate	CCCCCN(C)CCC(O)(P(=O)(O)O)P(=O)(O)O	negative	non-DILI	0
36811		Oc1cc(CCN[C@@H](CCc2ccc(O)cc2)C)ccc1O	negative		0	Dobutamine
31315		O=C1Nc2c([C@@]1(c1ccc(O)cc1)c1ccc(O)cc1)cccc2	positive		1	Oxyphenisatin
2540		O(C1CCCCC1)C(=O)O[C@@H](OC(=O)c1c2n(Cc3ccc(cc3)c3c(cccc3)c3n[nH]nn3)c(OCC)nc2ccc1)C	positive		1	Candesartan cilexetil
44187		S1[C@H]2N(C(=O)[C@H]2NC(=O)[C@H](NC(=O)N2CCN(C(=O)C2=O)CC)c2ccc(O)cc2)C(=C(C1)CSc1n(nnn1)C)C(=O)O	positive		1	Cefoperazone
3739		Ic1c(NC(=O)CCCCC(=O)Nc2c(I)c(c(I)cc2I)C(=O)O)c(I)cc(I)c1C(=O)O	positive		1	Iodipamide
4906		O=C(Nc1c(cccc1)C)[C@H](NCCC)C	negative		0	Prilocaine
3957		CCOC(=O)N1CCC(CC1)=C1C2=CC=C(Cl)C=C2CCC2=CC=CN=C12	negative		0	Loratadine
11273		O=C1[C@@]2([C@H]([C@H]3[C@@H]([C@@]4(C(=C(O)C(=O)CC4)CC3)C)CC2)CC1)C	negative		0	Formestane
47576	ketoconazole	CC(=O)N1CCN(CC1)C2=CC=C(C=C2)OC[C@@H]3CO[C@@](O3)(CN4C=CN=C4)C5=C(C=C(C=C5)Cl)Cl	positive	most-DILI	1
5479530		S1[C@H]2N(C(=O)[C@H]2NC(=O)/C(=N\OC)/c2nc(sc2)N)C(=C(C1)CSc1n([nH]c(=O)c(=O)n1)C)C(=O)O	positive		1	Ceftriaxone
5284549		S1(=O)(=O)[C@@H](C[C@@H](NCC)c2c1sc(S(=O)(=O)N)c2)C	negative		0	Dorzolamide
16132357	corticotropin	CC[C@H](C)[C@@H](C(=O)N[C@@H](CO)C(=O)N[C@@H](CC(C)C)C(=O)N[C@@H](CC(=O)O)C(=O)N[C@@H](CC(C)C)C(=O)N[C@@H]([C@@H](C)O)C(=O)N[C@@H](CC1=CC=CC=C1)C(=O)N[C@@H](CC2=CN=CN2)C(=O)N[C@@H](CC(C)C)C(=O)N[C@@H](CC(C)C)C(=O)N[C@@H](CCCNC(=N)N)C(=O)N[C@@H](CCC(=O)O)C(=O)N[C@@H](C(C)C)C(=O)N[C@@H](CC(C)C)C(=O)N[C@@H](CCC(=O)O)C(=O)N[C@@H](CCSC)C(=O)N[C@@H](C)C(=O)N[C@@H](CCCNC(=N)N)C(=O)N[C@@H](C)C(=O)N[C@@H]…	negative	non-DILI	0
150311		Fc1ccc(N2[C@@H]([C@@H](CC[C@H](O)c3ccc(F)cc3)C2=O)c2ccc(O)cc2)cc1	positive		1	Ezetimibe
5282443		N1(CCCC1)C/C=C(\c1ccc(cc1)C)/c1ncccc1	negative		0	Triprolidine
4116		ClC(Cl)C(F)(F)OC	positive		1	Methoxyflurane
5852		SC([C@@H](N)C(=O)O)(C)C	positive		1	Penicillamine
4062	mepivacaine	CC1=C(C(=CC=C1)C)NC(=O)C2CCCCN2C	negative	non-DILI	0
37542		O1[C@@H]([C@@H](O)[C@@H](O)[C@@H]1n1nc(nc1)C(=O)N)CO	positive		1	Ribavirin
166548		O[C@H]1[C@H](CN2[C@@H]1C(=O)N[C@H](O)[C@H](O)C[C@H](NC(=O)c1ccc(cc1)c1ccc(cc1)c1ccc(OCCCCC)cc1)C(=O)N[C@H](C(=O)N1[C@@H](C[C@@H](O)C1)C(=O)N[C@H](C(=O)N[C@H](C2=O)[C@H](O)C)[C@H](O)[C@@H](O)c1ccc(O)cc1)[C@H](O)C)C	positive		1	Anidulafungin
65679		CN1C2=C(OC(=O)N(C2=O)C2=CC=CC=N2)C2=CC=CC=C2S1(=O)=O	positive		1	Droxicam
9294		C[C@@H]([C@@H](C1=CC=CC=C1)O)NC	negative		0	ephedrine
5625		S(=O)(=O)(Nc1cc2cc([nH]c2cc1)C(=O)N1CCN(CC1)c1ncccc1NC(C)C)C	positive		1	Delavirdine
4909	primidone	CCC1(C(=O)NCNC1=O)C2=CC=CC=C2	negative	non-DILI	0
6321424		O1[C@]2(O[C@H]3C[C@H](OC(=O)[C@H]4[C@@]5(O)[C@H](OC/C/5=C\C=C\[C@@H]([C@H](O[C@@H]5O[C@H]([C@H](O[C@@H]6O[C@H]([C@H](O)[C@@H](OC)C6)C)[C@@H](OC)C5)C)/C(=C/C3)/C)C)[C@H](O)C(=C4)C)C2)CC[C@@H]([C@H]1[C@H](CC)C)C	positive		1	Ivermectin
3354		CC1=C(OC2=C(C=CC=C2C1=O)C(=O)OCCN1CCCCC1)C1=CC=CC=C1	negative		0	Flavoxate
3037234		Ic1c([C@H](CCCCCCCCC(=O)OCC)C)cccc1	negative		0	Iophendylate
667490		S=c1nc[nH]c2nc[nH]c12	positive		1	Mercaptopurine
152946		Fc1c(N2C[C@H]3[C@H](NCCC3)C2)c(OC)c2n(C3CC3)cc(c(=O)c2c1)C(=O)O	positive		1	Moxifloxacin
6433516		CO[Si](C)(C)O[Si](C)(C)C.O=[Si]=O	negative		0	simethicone
3696		N1(CCCN(C)C)c2c(CCc3c1cccc3)cccc2	positive		1	Imipramine
5281037		s1c(C/C(=C\c2n(c(nc2)CCCC)Cc2ccc(cc2)C(=O)O)/C(=O)O)ccc1	negative		0	Eprosartan
481696		NC1C2CN(CC12)C1=NC2=C(C=C1F)C(=O)C(=CN2C1=CC=C(F)C=C1F)C(O)=O	positive		1	7-(6-Amino-3-azabicyclo[3.1.0]hexan-3-yl)-1-(2,4-difluorophenyl)-6-fluoro-4-oxo-1,8-naphthyridine-3-carboxylic acid
2130		N[C@@]12C[C@H]3C[C@@H](C1)C[C@@H](C2)C3	positive		1	Amantadine
447043		O([C@@H]1[C@H]([C@H](O[C@@H]2O[C@H]([C@H](O)[C@](OC)(C2)C)C)[C@H](C(=O)O[C@@H]([C@@](O)([C@H](O)[C@H](N(C[C@@H](C[C@]1(O)C)C)C)C)C)CC)C)C)[C@@H]1O[C@@H](C[C@H](N(C)C)[C@H]1O)C	positive		1	Azithromycin
176168		C(=O)([O-])[O-].C(=O)([O-])[O-].C(=O)([O-])[O-].O.[La+3].[La+3]	negative		0	lanthanum carbonate
219025		CCCCN(CCCC)CCCOC1=CC=C(C=C1)C(=O)C1=C(CCCC)OC2=CC=C(NS(C)(=O)=O)C=C12	positive		1	Dronedarone Hydrochloride
446156		Fc1ccc(c2c(c(nc(c2/C=C/[C@@H](O)C[C@@H](O)CC(=O)O)C(C)C)C(C)C)COC)cc1	positive		1	Cerivastatin
4828	pindolol	CC(C)NCC(COC1=CC=CC2=C1C=CN2)O	negative	non-DILI	0
2196		O=C1N(CCC1)C(=O)c1ccc(OC)cc1	negative		0	Aniracetam
1549008		N(Cc1c2c(ccc1)cccc2)(C/C=C/C#CC(C)(C)C)C	positive		1	Terbinafine
2733		ClC1=CC=C2OC(=O)NC2=C1	positive		1	Chlorzoxazone
5742832		S(=O)(=O)(O)N1[C@H]([C@H](NC(=O)/C(=N\OC(C)(C)C(=O)O)/c2nc(sc2)N)C1=O)C	positive		1	Aztreonam
64143		S(C[C@H](NC(=O)c1c(c(O)ccc1)C)[C@H](O)CN1C[C@@H]2[C@H](C[C@H]1C(=O)NC(C)(C)C)CCCC2)c1ccccc1	positive		1	Nelfinavir
3394		Fc1c(ccc([C@@H](C)C(=O)O)c1)c1ccccc1	positive		1	Flurbiprofen
4201		On1c(N)cc(N2CCCCC2)nc1=N	positive		1	Minoxidil
4740		O=c1n(CCCCC(=O)C)c(=O)n(c2ncn(c12)C)C	positive		1	Pentoxifylline
3354	flavoxate	CC1=C(OC2=C(C1=O)C=CC=C2C(=O)OCCN3CCCCC3)C4=CC=CC=C4	negative	non-DILI	0
2123		N(c1nc(N(C)C)nc(N(C)C)n1)(C)C	positive		1	Altretamine
36294		O([C@@H]1[C@@H](O)[C@H](O[C@H]2O[C@@H]([C@@H](O)C[C@H]2N)CN)[C@@H](N)C[C@H]1N)[C@H]1O[C@@H]([C@@H](O)[C@H](N)[C@H]1O)CO	positive		1	Tobramycin
5591		S1[C@@H](Cc2ccc(OC[C@]3(Oc4c(CC3)c(c(O)c(c4C)C)C)C)cc2)C(=O)NC1=O	positive		1	Troglitazone
5440		S1c2c(N(CCCN3CCN(CC3)C)c3c1cccc3)cc(SCC)cc2	positive		1	Thiethylperazine
2898		CC(=O)OC1=CC=C(C=C1)C(=C1CCCCC1)C1=CC=C(OC(C)=O)C=C1	positive		1	Cyclofenil
5329102		Fc1cc2/C(=C\c3[nH]c(c(c3C)C(=O)NCCN(CC)CC)C)/C(=O)Nc2cc1	positive		1	Sunitinib
2733		Clc1cc2[nH]c(=O)oc2cc1	positive		1	Chlorzoxazone
5311497		O([C@@H]1[C@]2([C@@H]3N(CC[C@@]43[C@@H](N(c3c4cc(c(OC)c3)[C@]3(C[C@H]4CN(Cc5c3[nH]c3c5cccc3)CC(=C4)CC)C(=O)OC)C)[C@@]1(O)C(=O)OC)CC=C2)CC)C(=O)C	positive		1	Vinorelbine
40399		C1=CC(=C(C(=C1C(=O)C2=CC(=C(C(=C2)O)O)O)O)O)O	positive		1	exifone
65513		C1=C(NC=N1)CCN.OP(=O)(O)O.OP(=O)(O)O	negative		0	histamine diphosphate
3518	guanethidine	C1CCCN(CCC1)CCN=C(N)N	negative	non-DILI	0
441140		Clc1c2O[C@]3([C@@H](CC(=O)C=C3OC)C)C(=O)c2c(OC)cc1OC	positive		1	Griseofulvin
3331	felbamate	C1=CC=C(C=C1)C(COC(=O)N)COC(=O)N	positive	most-DILI	1
2564		CN(C)CCOC(C1=CC=C(Cl)C=C1)C1=CC=CC=N1	negative		0	Carbinoxamine
4842		BrCCC(=O)N1CCN(CC1)C(=O)CCBr	negative		0	Pipobroman
54585		O=C(NCCC(=O)O)c1ccc(N/N=C/2\C=C(C(=O)C=C2)C(=O)O)cc1	negative		0	Balsalazide
774		[nH]1c(CCN)cnc1	negative		0	Histamine
564		CCCCC(N)C(O)=O	negative		0	Aminocaproic Acid
5210		Clc1ccc(C2(CCC2)[C@H](N(C)C)CC(C)C)cc1	positive		1	Sibutramine
3356		FC(F)(F)COc1c(C(=O)NC[C@H]2NCCCC2)cc(OCC(F)(F)F)cc1	negative		0	Flecainide
5533		Clc1cc(N2CCN(CC2)CCCn2nc3n(c2=O)cccc3)ccc1	positive		1	Trazodone
2732		Clc1c(S(=O)(=O)N)cc([C@]2(O)NC(=O)c3c2cccc3)cc1	negative		0	Chlorthalidone
11963622		[C-]#N.[C-]#N.[C-]#N.[C-]#N.[C-]#N.[N-]=O.[Fe+4]	negative		0	nitroprusside
123606	almotriptan	CN(C)CCC1=CNC2=C1C=C(C=C2)CS(=O)(=O)N3CCCC3	negative	non-DILI	0
15250		CC(C)CC1=CC=C(CC(O)=O)C=C1	positive		1	Ibufenac
4020		Clc1ccc([C@]2(O)N3C(=NCC3)c3c2cccc3)cc1	negative		0	Mazindol
6335903		Clc1ccc(/C(=N/OCCN)/CCCCOC)cc1	positive		1	Clovoxamine
6253	cytarabine	C1=CN(C(=O)N=C1N)[C@H]2[C@H]([C@@H]([C@H](O2)CO)O)O	positive	most-DILI	1
3763		Cl[C@@H](OC(F)F)C(F)(F)F	positive		1	Isoflurane
23897		O1CCN(C[C@@H]2CCc3[nH]c(c(c3C2=O)CC)C)CC1	positive		1	Molindone
27447		S1[C@H]2N(C(=O)[C@H]2NC(=O)[C@H](N)c2ccccc2)C(=C(C1)C)C(=O)O	positive		1	Cephalexin
3676	lidocaine	CCN(CC)CC(=O)NC1=C(C=CC=C1C)C	negative	non-DILI	0
3385		Fc1c(=O)[nH]c(=O)[nH]c1	positive		1	Fluorouracil
5833		S([C@H]1[C@H]2[C@H]3[C@@]([C@@]4(OC(=O)CC4)CC3)(CC[C@@H]2[C@@]2(C(=CC(=O)CC2)C1)C)C)C(=O)C	positive		1	Spironolactone
4659569		O=C(c1cc(N(=O)=O)c(O)c(O)c1)c1ccc(cc1)C	positive		1	Tolcapone
255968	benzarone	CCC1=C(C2=CC=CC=C2O1)C(=O)C3=CC=C(C=C3)O	positive	most-DILI	1
11597698		O=C(N[C@H](Cc1ccccc1)C)[C@@H](N)CCCCN	negative		0	Lisdexamfetamine
2725	chlorpheniramine	CN(C)CCC(C1=CC=C(C=C1)Cl)C2=CC=CC=N2	negative	non-DILI	0
441130		S(C1=C(N2[C@@H]([C@H](C2=O)[C@H](O)C)[C@H]1C)C(=O)O)[C@H]1C[C@H](NC1)C(=O)N(C)C	positive		1	Meropenem
16362		C1CN(CCC1N2C3=CC=CC=C3NC2=O)CCCC(C4=CC=C(C=C4)F)C5=CC=C(C=C5)F	negative		0	pimozide
439260		O[C@H](c1cc(O)c(O)cc1)CN	negative		0	Norepinephrine
4138		CC(N)(CC1=CC=C(O)C(O)=C1)C(O)=O	positive		1	3-Hydroxy-alpha-methyl-DL-tyrosine
6918508		CN1CCC(CC1)NC2=NC=C3C(=N2)C(=NC=N3)NC4=CC(=C(C=C4)F)Cl	positive		1	falnidamol
468595		Fc1c([C@@]2(OC[C@H](C2)COc2ccc(N3CCN(CC3)c3ccc(n4c(=O)n(nc4)[C@H]([C@@H](O)C)CC)cc3)cc2)Cn2ncnc2)ccc(F)c1	positive		1	Posaconazole
5482		Clc1c([C@@H](OCc2ccsc2Cl)Cn2ccnc2)ccc(Cl)c1	negative		0	Tioconazole
2265		CN1C=NC(=C1SC1=C2NC=NC2=NC=N1)[N+]([O-])=O	positive		1	Azathioprine
4510	nitroglycerin	C(C(CO[N+](=O)[O-])O[N+](=O)[O-])O[N+](=O)[O-]	negative	non-DILI	0
7028		O[C@H]([C@@H](NC)C)c1ccccc1	negative		0	Pseudoephedrine
18283	stavudine	CC1=CN(C(=O)NC1=O)[C@H]2C=C[C@H](O2)CO	positive	most-DILI	1
11033		C1=CC(=CC=C1N)S(=O)(=O)NC(=O)N	positive		1	sulfacarbamide
5281074		CCCCCC(C)(O)C=CC1C(O)CC(O)C1CC=CCCCC(O)=O	negative		0	Carboprost Tromethamine
6005	apomorphine	CN1CCC2=CC=CC3=C2[C@H]1CC4=C3C(=C(C=C4)O)O	negative	non-DILI	0
441140	griseofulvin	C[C@@H]1CC(=O)C=C([C@]12C(=O)C3=C(O2)C(=C(C=C3OC)OC)Cl)OC	positive	most-DILI	1
2160		N(CC/C=C\1/c2c(CCc3c1cccc3)cccc2)(C)C	positive		1	Amitriptyline
5311		O=C(Nc1ccccc1)CCCCCCC(=O)NO	negative		0	Vorinostat
17038		ClC(Cl)(SN1C(=O)[C@H]2[C@@H](CC=CC2)C1=O)C(Cl)Cl	positive		1	Captafol
3052		O=C(N1CCN(CC1)C)N(CC)CC	negative		0	Diethylcarbamazine
5282226		FC(F)(F)c1cc(OC[C@H](O)/C=C/[C@@H]2[C@H]([C@@H](O)C[C@H]2O)C/C=C\CCCC(=O)OC(C)C)ccc1	negative		0	Travoprost
71329		S(=O)(=O)(Nc1ccc(CCN(CCOc2ccc(NS(=O)(=O)C)cc2)C)cc1)C	negative		0	Dofetilide
3331		O(CC(c1ccccc1)COC(=O)N)C(=O)N	positive		1	Felbamate
156391		O(c1cc2c(cc([C@H](C)C(=O)O)cc2)cc1)C	positive		1	Naproxen
3333		Clc1c([C@H]2C(=C(NC(=C2C(=O)OC)C)C)C(=O)OCC)cccc1Cl	negative		0	Felodipine
36462		O([C@H]1[C@@H]2[C@@H]([C@@H](c3c1cc1OCOc1c3)c1cc(OC)c(O)c(OC)c1)C(=O)OC2)[C@@H]1O[C@H]2[C@@H](O[C@@H](OC2)C)[C@H](O)[C@H]1O	positive		1	Etoposide
5280723		O[C@H]1[C@@H]([C@@H](CCCCCCC(=O)O)C(=O)C1)/C=C/[C@@H](O)CCCCC	positive		1	Alprostadil
4917		Clc1cc2N(CCCN3CCN(CC3)C)c3c(Sc2cc1)cccc3	positive		1	Prochlorperazine
4170		Clc1cc2N[C@H](N(C(=O)c2cc1S(=O)(=O)N)c1c(cccc1)C)C	positive		1	Metolazone
2882		O(C[C@H](O)COc1c2c(oc(cc2=O)C(=O)O)ccc1)c1c2c(oc(cc2=O)C(=O)O)ccc1	negative		0	Cromolyn
4054		N[C@]12C[C@@]3(C[C@](C1)(C[C@@H](C3)C2)C)C	positive		1	Memantine
37768		NCCC(O)C(=O)NC1CC(N)C(OC2OC(CN)C(O)C(O)C2O)C(O)C1OC1OC(CO)C(O)C(N)C1O	negative		0	Amikacin
4201	minoxidil	C1CCN(CC1)C2=NC(=N)N(C(=C2)N)O	negative	non-DILI	0
20298		O[C@@](C1CCCCC1)(CC[N+](CC)(CC)CC)c1ccccc1	negative		0	Tridihexethyl chloride
24477		[O-]S(=O)(=S)[O-].[Na+].[Na+]	negative		0	sodium thiosulfate
92722		CC1CCN(C(C1)C(O)=O)C(=O)C(CCCN=C(N)N)NS(=O)(=O)C1=CC=CC2=C1NCC(C)C2	negative		0	Argatroban
4114		o1c2c(cc3c(oc(=O)cc3)c2OC)cc1	positive		1	Methoxsalen
62886		C[N@@+]1(CCC2=CC(=C(C=C2[C@H]1CC3=CC(=C(C=C3)OC)OC)OC)OC)CCC(=O)OCCCCCOC(=O)CC[N@+]4(CCC5=CC(=C(C=C5[C@H]4CC6=CC(=C(C=C6)OC)OC)OC)OC)C.C1=CC=C(C=C1)S(=O)(=O)[O-].C1=CC=C(C=C1)S(=O)(=O)[O-]	negative		0	cisatracurium besylate
444		Clc1cc(C(=O)[C@@H](NC(C)(C)C)C)ccc1	positive		1	Bupropion
3677		N(C(Cc1ccccc1)(C)C)C	negative		0	Mephentermine
5403		O[C@@H](CNC(C)(C)C)c1cc(O)cc(O)c1	positive		1	Terbutaline
6005		Oc1c2c3c4[C@H](N(CCc4ccc3)C)Cc2ccc1O	negative		0	Apomorphine
40326		ClC(=C[C@H]1C([C@@H]1C(=O)OCc1cc(Oc2ccccc2)ccc1)(C)C)Cl	negative		0	Permethrin
2576	carisoprodol	CCCC(C)(COC(=O)N)COC(=O)NC(C)C	negative	non-DILI	0
3305		P(=O)(O)(O)C(P(=O)(O)O)(O)C	negative		0	Etidronate
667490	mercaptopurine	C1=NC2=C(N1)C(=S)N=CN2	positive	most-DILI	1
65679		CN1C2=C(C3=CC=CC=C3S1(=O)=O)OC(=O)N(C2=O)C4=CC=CC=N4	positive		1	droxicam
25081014		CC[C@H](C)[C@H]1C(=O)N[C@H](C(=O)N[C@H](C(=O)N[C@H](C(=O)N[C@H](C(=O)NCC(=O)N[C@H](C(=O)NCC(=O)N[C@@H](CSSC[C@@H](C(=O)N[C@H](C(=O)NCC(=O)N[C@H](C(=O)N[C@H](C(=O)N[C@H](C(=O)N[C@H](C(=O)N[C@H](C(=O)N1)CCCNC(=N)N)CC(=O)O)CCSC)CCCCN)CCCNC(=N)N)CC2=CC=CC=C2)NC(=O)CNC(=O)[C@H](CO)NC(=O)CNC(=O)[C@H](CCC(=O)N)NC(=O)[C@H](C(C)C)NC(=O)[C@H](CCSC)NC(=O)[C@H](CCCCN)NC(=O)[C@@H]3CCCN3C(=O)[C@H](CO)N)C(=O)N[…	negative		0	nesiritide
656511		S1[C@H]2N([C@H](C1(C)C)C(=O)O)C(=O)[C@H]2NC(=O)[C@H](NC(=O)N1CCN(S(=O)(=O)C)C1=O)c1ccccc1	positive		1	Mezlocillin
36921		S1[C@H]2N([C@H](C1(C)C)C(=O)O)C(=O)[C@H]2NC(=O)[C@@H](c1ccsc1)C(=O)O	negative		0	Ticarcillin
5284604	oxymorphone	CN1CC[C@]23[C@@H]4C(=O)CC[C@]2([C@H]1CC5=C3C(=C(C=C5)O)O4)O	negative	non-DILI	0
3033		OC(=O)CC1=CC=CC=C1NC1=C(Cl)C=CC=C1Cl	positive		1	Diclofenac
174174	atropine	CN1[C@@H]2CC[C@H]1CC(C2)OC(=O)C(CO)C3=CC=CC=C3	negative	non-DILI	0
54675783		O[C@@]12[C@@H](C[C@H]3C(=C(O)c4c(C3)c(N(C)C)ccc4O)C1=O)[C@H](N(C)C)C(=O)/C(=C(/O)\N)/C2=O	positive		1	Minocycline
92722		S(=O)(=O)(N[C@H](C(=O)N1[C@H](C[C@@H](CC1)C)C(=O)O)CCCN=C(N)N)c1c2NC[C@H](Cc2ccc1)C	positive		1	Argatroban
6914273		o1c(c2ccc(N(=O)=O)cc2)ccc1/C=N/N1CC(=O)NC1=O	positive		1	Dantrolene
4497		O(C(=O)C1=C(NC(=C([C@H]1c1cc(N(=O)=O)ccc1)C(=O)OCCOC)C)C)C(C)C	positive		1	Nimodipine
5284585		ClC1=C(N2[C@@H]([C@H](NC(=O)[C@H](N)c3ccccc3)C2=O)CC1)C(=O)O	positive		1	Loracarbef
12560	erythromycin	CC[C@@H]1[C@@]([C@@H]([C@H](C(=O)[C@@H](C[C@@]([C@@H]([C@H]([C@@H]([C@H](C(=O)O1)C)O[C@H]2C[C@@]([C@H]([C@@H](O2)C)O)(C)OC)C)O[C@H]3[C@@H]([C@H](C[C@H](O3)C)N(C)C)O)(C)O)C)C)O)(C)O	positive	most-DILI	1
216258		S(=O)(=O)(O)CNCC[C@H]1NC(=O)[C@@H](NC(=O)[C@H](NC(=O)[C@H](NC(=O)[C@@H](NC(=O)CCCC[C@@H](CC)C)CCNCS(=O)(=O)O)[C@H](O)C)CCNCS(=O)(=O)O)CCNC(=O)[C@@H](NC(=O)[C@@H](NC(=O)[C@@H](NC(=O)[C@@H](NC(=O)[C@@H](NC1=O)CC(C)C)CC(C)C)CCNCS(=O)(=O)O)CCNCS(=O)(=O)O)[C@H](O)C	negative		0	Colistimethate sodium
5361917		C[N+]1(CC[C@]23[C@@H]4C(=O)CC[C@]2([C@H]1CC5=C3C(=C(C=C5)O)O4)O)CC6CC6.[Br-]	negative		0	methylnaltrexone bromide
5282443	triprolidine	CC1=CC=C(C=C1)/C(=C\CN2CCCC2)/C3=CC=CC=N3	negative	non-DILI	0
4649		Oc1c(ccc(N)c1)C(=O)O	positive		1	Aminosalicylic acid
5401		O1[C@@H](CCC1)C(=O)N1CCN(CC1)c1nc2c(c(n1)N)cc(OC)c(OC)c2	negative		0	Terazosin
15939		[n+]1(ccc(c2cc[n+](cc2)C)cc1)C	positive		1	Paraquat
156419		FC(F)(F)c1cc(CCCN[C@@H](c2c3c(ccc2)cccc3)C)ccc1	negative		0	Cinacalcet
6869		S1[C@H]2N([C@H](C1(C)C)C(=O)O)C(=O)[C@H]2NC(=O)COc1ccccc1	positive		1	Penicillin v
5311101		S(C(=O)[C@]1(O)[C@@]2([C@H]([C@H]3[C@](F)([C@@H](O)C2)[C@@]2(C(=CC(=O)C=C2)[C@@H](F)C3)C)C[C@H]1C)C)CF	negative		0	Fluticasone
2710		CN1CCN(CC1)C(C2=CC=CC=C2)C3=CC=C(C=C3)Cl	positive		1	chlorcyclizine
2148		NOC(=O)CNC(=O)C1=CC=CC=C1	negative		0	Aminohippurate
54841	atomoxetine	CC1=CC=CC=C1O[C@H](CCNC)C2=CC=CC=C2	positive	most-DILI	1
5311221		O[C@H]1[C@@H]([C@H]([C@@H](O)C1)C/C=C\CCCC(=O)OC(C)C)CC[C@@H](O)CCc1ccccc1	negative		0	Latanoprost
11033		NC(=O)NS(=O)(=O)C1=CC=C(N)C=C1	positive		1	Sulfacarbamide
3476		S(=O)(=O)(NC(=O)N[C@H]1CC[C@@H](CC1)C)c1ccc(CCNC(=O)N2CC(=C(C2=O)CC)C)cc1	positive		1	Glimepiride
216237		CC1=CC=CC=C1C(=O)NC1=CC=C(C(=O)N2CCCC(O)C3=CC(Cl)=CC=C23)C(C)=C1	positive		1	Tolvaptan
2818	clozapine	CN1CCN(CC1)C2=C3C=CC=CC3=NC4=C(N2)C=C(C=C4)Cl	positive	most-DILI	1
2118		Clc1cc2c(n3c(nnc3C)CN=C2c2ccccc2)cc1	positive		1	Alprazolam
7452		O=N(=O)c1cc(N(=O)=O)ccc1	positive		1	Dinitrobenzene
3354		O(CCN1CCCCC1)C(=O)c1c2oc(c(c(=O)c2ccc1)C)c1ccccc1	negative		0	Flavoxate
1130	thiamine	CC1=C(SC=[N+]1CC2=CN=C(N=C2N)C)CCO	negative	non-DILI	0
5505		S(=O)(=O)(NC(=O)NCCCC)c1ccc(cc1)C	positive		1	Tolbutamide
439542		CCC(C)[C@H]1C(=O)N[C@@H](C(=O)N[C@H](C(=O)N[C@@H](C(=O)N[C@H](C(=O)NCCCC[C@@H](C(=O)N[C@@H](C(=O)N1)CCCN)NC(=O)[C@H](C(C)CC)NC(=O)[C@@H](CCC(=O)O)NC(=O)[C@H](CC(C)C)NC(=O)C2CN=C(S2)[C@H](C(C)CC)N)CC(=O)N)CC(=O)O)CC3=CN=CN3)CC4=CC=CC=C4	negative		0	bacitracin
71307		Clc1ccc(nc1)C(=O)NCCN	positive		1	Lazabemide
2140		Ic1c(NC(=O)C)c(I)c(c(I)c1NC(=O)C)C(=O)O	negative		0	Diatrizoate
38853		COC(=O)C(N)CC1=CC=C(O)C(O)=C1	positive		1	Methyldopa
5362065		S1[C@H]2N(C(=O)[C@H]2NC(=O)/C(=N/OCC(=O)O)/c2nc(sc2)N)C(=C(C1)C=C)C(=O)O	positive		1	Cefixime
44152182	ecallantide	CC[C@H](C)[C@H]1C(=O)N[C@H](C(=O)NCC(=O)NCC(=O)N[C@H]2CSSC[C@H]3C(=O)N[C@H](C(=O)N[C@H](C(=O)N[C@H](C(=O)N[C@H](C(=O)N4CCC[C@H]4C(=O)N[C@H](C(=O)N[C@H](C(=O)N[C@H](C(=O)N[C@H](C(=O)N[C@H](C(=O)N[C@H](C(=O)N[C@H](C(=O)N[C@H](C(=O)N[C@H](C(=O)N[C@H](C(=O)N[C@@H](CSSC[C@@H](C(=O)N[C@H](C(=O)N[C@H](C(=O)N[C@H](C(=O)N[C@@H](CSSC[C@@H](C(=O)N[C@H](C(=O)N[C@H](C(=O)N[C@H](C(=O)N[C@H](C(=O)N[C@H](C(=O)N[…	negative	non-DILI	0
38521		O1C2(OC[C@H]1CN=C(N)N)CCCCC2	negative		0	Guanadrel
9574101		O=C(N1[C@@H](CC1)C(=O)NCc1ccc(cc1)/C(=N/O)/N)[C@H](NCC(=O)OCC)C1CCCCC1	positive		1	Ximelagatran
3783		CC(COC1=CC=CC=C1)NC(C)C(C2=CC=C(C=C2)O)O	negative		0	isoxsuprine
53025		S1[C@H]2N(C(=O)[C@@]2(OC)NC(=O)[C@H]2S/C(=C(/C(=O)N)\C(=O)O)/S2)C(=C(C1)CSc1n(nnn1)C)C(=O)O	positive		1	Cefotetan
18283		O1[C@@H](n2cc(c(=O)[nH]c2=O)C)C=C[C@H]1CO	positive		1	Stavudine
5329102	sunitinib	CCN(CC)CCNC(=O)C1=C(NC(=C1C)/C=C\2/C3=C(C=CC(=C3)F)NC2=O)C	positive	most-DILI	1
4908		O(c1cc(N[C@@H](CCCN)C)c2ncccc2c1)C	negative		0	Primaquine
44115		Clc1ccc(/C(=C\2/C=C(F)C=CC2=O)/NCCCC(=O)N)cc1	positive		1	Progabide
8612		Clc1c(C(=O)OCCN(CC)CC)ccc(N)c1	negative		0	Chloroprocaine
6918296		FC(F)(F)c1c(NC(=O)[C@@H]2[C@@]3([C@H]([C@H]4[C@@H]([C@@]5([C@H](NC(=O)C=C5)CC4)C)CC3)CC2)C)cc(cc1)C(F)(F)F	negative		0	Dutasteride
35370		CC1=CN(C2CC(N=[N+]=[N-])C(CO)O2)C(=O)NC1=O	positive		1	Zidovudine
30323		COC1=CC=CC2=C1C(=O)C1=C(O)C3=C(CC(O)(CC3OC3CC(N)C(O)C(C)O3)C(C)=O)C(O)=C1C2=O	negative		0	Daunorubicin
50313	fialuridine	C1=C(C(=O)NC(=O)N1[C@H]2[C@H]([C@@H]([C@H](O2)CO)O)F)I	positive	most-DILI	1
3276		O=C(NCCO)Cn1c(ncc1)N(=O)=O	positive		1	Etanidazole
6917908		O=C(N[C@@H](CCC(=O)O)C(=O)O)c1ccc([C@@H](Cc2nc3c(nc2)nc(nc3N)N)CC)cc1	positive		1	Edatrexate
42008		S1[C@H]2N(C(=O)[C@@]2(OC)NC(=O)CSCC#N)C(=C(C1)CSc1n(nnn1)C)C(=O)O	positive		1	Cefmetazole
3042		O(C(=O)C1(C2CCCCC2)CCCCC1)CCN(CC)CC	negative		0	Dicyclomine
3255		CCC1OC(=O)C(C)C(OC2CC(C)(OC)C(O)C(C)O2)C(C)C(OC2OC(C)CC(C2O)N(C)C)C(C)(O)CC(C)C(=O)C(C)C(O)C1(C)O	positive		1	Erythromycin stearate
5339		S(=O)(=O)(Nc1ncccc1)c1ccc(N/N=C\2/C=C(C(=O)C=C2)C(=O)O)cc1	positive		1	Sulfasalazine
4192		Clc1cc2c(n3c(CN=C2c2c(F)cccc2)cnc3C)cc1	negative		0	Midazolam
65985		Ic1c(C(=O)N(C[C@H](O)CO)C)c(I)c(NC(=O)C(CO)CO)c(I)c1C(=O)N(C[C@H](O)CO)C	negative		0	Iobitridol
176870		O(c1c(OCCOC)cc2ncnc(Nc3cc(ccc3)C#C)c2c1)CCOC	positive		1	Erlotinib
60714		CC(O)CN1CCN(CC(O)=O)CCN(CC(O)=O)CCN(CC(O)=O)CC1	negative		0	Gadoteridol
3345		O=C(N([C@H]1CCN(CC1)CCc1ccccc1)c1ccccc1)CC	negative		0	Fentanyl
60823		Fc1ccc(c2n(c(C(C)C)c(c2c2ccccc2)C(=O)Nc2ccccc2)CC[C@@H](O)C[C@@H](O)CC(=O)O)cc1	positive		1	Atorvastatin
8223		O1[C@]2(O)N([C@H](C(=O)N3[C@H]2CCC3)Cc2ccccc2)C(=O)[C@@]1(NC(=O)[C@H]1CN([C@H]2C(=C1)c1c3c(C2)c[nH]c3ccc1)C)C	negative		0	Ergotamine
60490	zileuton	CC(C1=CC2=CC=CC=C2S1)N(C(=O)N)O	positive	most-DILI	1
5288783		O[C@@H](C1CC1)/C=C/[C@H]([C@@H]1[C@@]2([C@@H](CC1)/C(=C/C=C\1/C[C@@H](O)C[C@H](O)C1=C)/CCC2)C)C	negative		0	Calcipotriene
444031	darifenacin	C1CN(C[C@@H]1C(C2=CC=CC=C2)(C3=CC=CC=C3)C(=O)N)CCC4=CC5=C(C=C4)OCC5	negative	non-DILI	0
4762		O1[C@@H]([C@H](NCC1)C)c1ccccc1	negative		0	Phenmetrazine
1548887		[S@](=O)(c1ccc(/C=C\2/C(=C(c3c2ccc(F)c3)CC(=O)O)C)cc1)C	positive		1	Sulindac
91820602		o1c(CNc2ncnc3nc[nH]c23)ccc1	negative		0	Hyaluronidase
5379		Fc1c(N2C[C@H](NCC2)C)c(OC)c2n(C3CC3)cc(c(=O)c2c1)C(=O)O	positive		1	Gatifloxacin
65015		N1(CCCNCCNCCCNCC1)Cc1ccc(CN2CCCNCCNCCCNCC2)cc1	negative		0	Plerixafor
4940		S1c2c(N(C[C@H](N(C)C)C)c3c1cccc3)cc(cc2)C(=O)CC	negative		0	Propiomazine
439260	norepinephrine	C1=CC(=C(C=C1[C@H](CN)O)O)O	negative	non-DILI	0
54676228		S1(=O)(=O)N(/C(=C(/O)\Nc2ncccc2)/C(=O)c2c1cccc2)C	positive		1	Piroxicam
8663		Oc1cc2c(cc1)cccc2	positive		1	2-naphthol
16132344		CC[C@H](C)[C@@H](C(=O)N[C@@H](CO)C(=O)N[C@@H](CC(C)C)C(=O)N[C@@H](CC(=O)O)C(=O)N[C@@H](CC(C)C)C(=O)N[C@@H]([C@@H](C)O)C(=O)N[C@@H](CC1=CC=CC=C1)C(=O)N[C@@H](CC2=CN=CN2)C(=O)N[C@@H](CC(C)C)C(=O)N[C@@H](CC(C)C)C(=O)N[C@@H](CCCNC(=N)N)C(=O)N[C@@H](CCC(=O)O)C(=O)N[C@@H](C(C)C)C(=O)N[C@@H](CC(C)C)C(=O)N[C@@H](CCC(=O)O)C(=O)N[C@@H](CCSC)C(=O)N[C@@H]([C@@H](C)O)C(=O)N[C@@H](CCCCN)C(=O)N[C@@H](C)C(=O)N[C…	negative		0	corticorelin ovine triflutate
59768		O(C[C@@H](O)CNC(C)C)c1ccc(CCC(=O)OC)cc1	negative		0	Esmolol
5284607		O=C1C(=C(C(=O)c2c1cccc2)C)C/C=C(/CCC[C@H](CCC[C@@H](CCCC(C)C)C)C)\C	positive		1	Phytonadione
2764	ciprofloxacin	C1CC1N2C=C(C(=O)C3=CC(=C(C=C32)N4CCNCC4)F)C(=O)O	positive	most-DILI	1
5070	riluzole	C1=CC2=C(C=C1OC(F)(F)F)SC(=N2)N	positive	most-DILI	1
681	dopamine	C1=CC(=C(C=C1CCN)O)O	negative	non-DILI	0
30322	digoxin	C[C@@H]1[C@H]([C@H](C[C@@H](O1)O[C@@H]2[C@H](O[C@H](C[C@@H]2O)O[C@@H]3[C@H](O[C@H](C[C@@H]3O)O[C@H]4CC[C@]5([C@@H](C4)CC[C@@H]6[C@@H]5C[C@H]([C@]7([C@@]6(CCC7C8=CC(=O)OC8)O)C)O)C)C)C)O)O	negative	non-DILI	0
446157		S(=O)(=O)(N(c1nc(C(C)C)c(c(n1)c1ccc(F)cc1)/C=C/[C@H](O)C[C@@H](O)CC(=O)O)C)C	positive		1	Rosuvastatin
3038		C1=C(C=C(C(=C1S(=O)(=O)N)Cl)Cl)S(=O)(=O)N	negative		0	dichlorphenamide
31101		Brc1[nH]c2c3c(C4=C[C@@H](C(=O)N[C@@]5(O[C@]6(O)N([C@H](C(=O)N7[C@H]6CCC7)CC(C)C)C5=O)C(C)C)CN([C@@H]4Cc13)C)ccc2	negative		0	Bromocriptine
6473883		O1[C@@H]2[C@H]([C@@H](N[C@H]1COCCOC)[C@@H](C[C@@](O)([C@H](O[C@@H]1O[C@@H](C[C@H](N(C)C)[C@H]1O)C)[C@H]([C@H](O[C@@H]1O[C@H]([C@H](O)[C@](OC)(C1)C)C)[C@H](C(=O)O[C@@H]([C@]2(O)C)CC)C)C)C)C)C	positive		1	Dirithromycin
441383		Clc1c([C@@]2(O[C@H](CO2)COc2ccc(N3CCN(CC3)C(C)C)cc2)Cn2ncnc2)ccc(Cl)c1	negative		0	Terconazole
10836	methamphetamine	C[C@@H](CC1=CC=CC=C1)NC	negative	non-DILI	0
2266		OC(=O)CCCCCCCC(=O)O	negative		0	Azelaic acid
54454		O([C@@H]1[C@@H]2[C@H]([C@H](C=CC2=C[C@@H](C1)C)C)CC[C@H]1OC(=O)C[C@H](O)C1)C(=O)C(CC)(C)C	positive		1	Simvastatin
126941		CN(CC1=NC2=C(N)N=C(N)N=C2N=C1)C1=CC=C(C=C1)C(=O)NC(CCC(O)=O)C(O)=O	positive		1	Methotrexate
23663870		C(CC(=O)[O-])CO.[Na+]	negative		0	gamma hydroxybutyric acid
4908	primaquine	CC(CCCN)NC1=C2C(=CC(=C1)OC)C=CC=N2	negative	non-DILI	0
5311236		O[C@H]1[C@@H]([C@H]([C@@H](O)C1)C/C=C/CCCC(=O)O)CCC(=O)CCCCCCC	negative		0	Unoprostone
76959818		O[C@H]1[C@@]23[C@H](N(c4c3cccc4)C)[C@@H]3N([C@@H]([C@H]1[C@@H](C3)[C@@H](CC)C=O)C2)CCC	positive		1	Prajmaline
60490		s1c([C@H](N(O)C(=O)N)C)cc2c1cccc2	positive		1	Zileuton
259331		ClCCN(C(=O)Oc1cc2c([C@H]3[C@@H]([C@@H]4[C@]([C@H](O)CC4)(CC3)C)CC2)cc1)CCCl	positive		1	Estramustine
31378	fludrocortisone	C[C@]12CCC(=O)C=C1CC[C@@H]3[C@@]2([C@H](C[C@]4([C@H]3CC[C@@]4(C(=O)CO)O)C)O)F	negative	non-DILI	0
54746		CCNC(=O)N(CCCN(C)C)C(=O)[C@@H]1C[C@H]2[C@@H](CC3=CNC4=CC=CC2=C34)N(C1)CC=C	negative		0	cabergoline
3066		CN1CC(CC2C1CC1=CNC3=CC=CC2=C13)C(=O)NC1(C)OC2(O)C3CCCN3C(=O)C(CC3=CC=CC=C3)N2C1=O	negative		0	9,10-Dihydro-12'-hydroxy-2'-methyl-5'-(phenylmethyl)ergotoman-3',6',18-trione
5493381	deferasirox	C1=C/C(=C/2\N/C(=C\3/C=CC=CC3=O)/N(N2)C4=CC=C(C=C4)C(=O)O)/C(=O)C=C1	positive	most-DILI	1
19003		S1[C@H]2N([C@H](C1(C)C)C(=O)O)C(=O)[C@H]2NC(=O)C1(N)CCCCC1	negative		0	Cyclacillin
443943		ClCC(=O)[C@]12OC(O[C@@H]2C[C@@H]2[C@@]1(C[C@H](O)[C@@]1(F)[C@H]2CCC2=CC(=O)CC[C@]12C)C)(C)C	negative		0	Halcinonide
149096		Fc1c(N2CCN(CC2)C)c2OC[C@@H](n3c2c(c1)c(=O)c(c3)C(=O)O)C	positive		1	Levofloxacin
65999		OC(=O)c1c(c2ccc(Cn3c4c(nc3CCC)c(cc(c4)c3n(c4c(n3)cccc4)C)C)cc2)cccc1	positive		1	Telmisartan
2153		CN1C2=C(NC=N2)C(=O)N(C)C1=O	negative		0	Theophylline
392622	ritonavir	CC(C)C1=NC(=CS1)CN(C)C(=O)N[C@@H](C(C)C)C(=O)N[C@@H](CC2=CC=CC=C2)C[C@@H]([C@H](CC3=CC=CC=C3)NC(=O)OCC4=CN=CS4)O	positive	most-DILI	1
2333		Brc1cc(C(=O)c2c3c(oc2CC)cccc3)cc(Br)c1O	positive		1	Benzbromarone
4057		O([C@H]1C[N+](CCC1)(C)C)C(=O)[C@](O)(c1ccccc1)c1ccccc1	negative		0	Mepenzolate
71301		Fc1cc2CC[C@@H](Oc2cc1)[C@H](O)CNC[C@@H](O)[C@@H]1Oc2c(CC1)cc(F)cc2	positive		1	Nebivolol
20469		Cl[C@@]12[C@H]([C@H]3[C@@]([C@](O)([C@H](C3)C)C(=O)CO)(C[C@@H]1O)C)CCC1=CC(=O)C=C[C@]21C	negative		0	Beclomethasone
4192	midazolam	CC1=NC=C2N1C3=C(C=C(C=C3)Cl)C(=NC2)C4=CC=CC=C4F	negative	non-DILI	0
77993		S(=O)(=O)(CCc1cc2c(C[C@@H]3N(CCC3)C)c[nH]c2cc1)c1ccccc1	negative		0	Eletriptan
135398745		s1c2=Nc3c(NC(=c2cc1C)N1CCN(CC1)C)cccc3	positive		1	Olanzapine
51081		Fc1c(N2CCN(CC2)C)cc2n(CC)cc(c(=O)c2c1)C(=O)O	positive		1	Pefloxacin
41867		O([C@H]1C[C@@](O)(Cc2c1c(O)c1c(c2O)C(=O)c2c(C1=O)c(OC)ccc2)C(=O)CO)[C@@H]1O[C@H]([C@H](O)[C@@H](N)C1)C	negative		0	Epirubicin
4509		[O-][N+](=O)C1=CC=C(O1)C=NN1CC(=O)NC1=O	positive		1	1-[(5-nitrofuran-2-yl)methylideneamino]imidazolidine-2,4-dione
30751		C1=NC2=C(N1[C@H]3[C@H]([C@@H]([C@H](O3)COP(=O)(O)O)O)O)N=C(N=C2N)F	negative		0	fludarabine
10133		O[C@H]1[C@H]2[C@H]3[C@@]([C@H](CC3)[C@@H](CCC(=O)O)C)(CC[C@@H]2[C@@]2([C@H](C1)C[C@H](O)CC2)C)C	positive		1	Chenodiol
2179		S(=O)(=O)(Nc1cc(OC)c(Nc2c3c(nc4c2cccc4)cccc3)cc1)C	positive		1	Amsacrine
5291		O=C(Nc1cc(Nc2nc(c3cccnc3)ccn2)c(cc1)C)c1ccc(CN2CCN(CC2)C)cc1	positive		1	Imatinib
5311051		ClCC(=O)[C@]1(OC(=O)CC)[C@@]2([C@H]([C@H]3[C@](F)([C@@H](O)C2)[C@@]2(C(=CC(=O)C=C2)CC3)C)C[C@@H]1C)C	negative		0	Clobetasol
60753		S(=O)(=O)(Nc1ccc([C@@H](O)CCCN(CCCCCCC)CC)cc1)C	negative		0	Ibutilide
5452		S1c2c(N(CC[C@H]3N(CCCC3)C)c3c1cccc3)cc(SC)cc2	positive		1	Thioridazine
5472495		S(=O)(=O)(c1ccc(/C=C\2/C(=C(c3c2ccc(F)c3)CC(=O)O)C)cc1)C	positive		1	Exisulind
157920		CCCCC(F)(F)C1(O)CCC2C(CC(=O)C2CCCCCCC(O)=O)O1	negative		0	Lubiprostone
657298		CCCC1=CC(=O)NC(=S)N1	positive		1	Propylthiouracil
6574		C(CCl)(Cl)Cl	positive		1	1,1,2-trichloroethane
5447130		o1c(ccc1N(=O)=O)/C=N/NC(=O)N	negative		0	Nitrofurazone
10783		ClCCc1scnc1C	positive		1	Chlormethiazole
3226		Cl[C@@H](F)C(F)(F)OC(F)F	positive		1	Enflurane
657237		NC1=C2N=CN(C3OC(CO)C(O)C3O)C2=NC(F)=N1	negative		0	Fludarabine
5311066		O1[C@]2([C@@]3([C@H]([C@H]4[C@H]([C@@H](O)C3)[C@@]3(C(=CC(=O)C=C3)CC4)C)C[C@H]2OC1(C)C)C)C(=O)CO	negative		0	Desonide
5320		S(=O)(=O)(NC(=O)C)c1ccc(N)cc1	negative		0	Sulfacetamide
8593		C1=CC=C(C=C1)C2=NC3=CC=CC=C3C(=C2)C(=O)O	positive		1	cinchophen
6075		CN1CCCC(CN2C3=CC=CC=C3SC3=CC=CC=C23)C1	positive		1	Pecazine
4768	phenoxybenzamine	CC(COC1=CC=CC=C1)N(CCCl)CC2=CC=CC=C2	negative	non-DILI	0
638678		NC(=O)C1CCCN1C(=O)C(CC1=CN=CN1)NC(=O)C1CCC(=O)N1	negative		0	Protirelin
5340		C1=CC(=CC=C1N)S(=O)(=O)NC2=NC=CS2	positive		1	sulfathiazole
53232		O([C@@H]1[C@@H]2[C@H]([C@H](C=CC2=C[C@@H](C1)C)C)CC[C@H]1OC(=O)C[C@H](O)C1)C(=O)[C@H](CC)C	positive		1	Lovastatin
56959		COC1=CC=CC=C1OCC(O)CN1CCN(CC(=O)NC2=C(C)C=CC=C2C)CC1	negative		0	Ranolazine
6419		ClC(Cl)(Cl)C(Cl)Cl	positive		1	Pentachloroethane
5566		S1c2c(N(CCCN3CCN(CC3)C)c3c1cccc3)cc(cc2)C(F)(F)F	positive		1	Trifluoperazine
3001055		S(Cc1oc(CN(C)C)cc1)CCN/C(=C/N(=O)=O)/NC	positive		1	Ranitidine
2898		O(c1ccc(C(=C2CCCCC2)c2ccc(OC(=O)C)cc2)cc1)C(=O)C	positive		1	Cyclofenil
26987		Clc1ccc([C@](OCC[C@@H]2N(CCC2)C)(c2ccccc2)C)cc1	negative		0	Clemastine
51222		Clc1ccc(c2c(nn(c2)c2ccc(F)cc2)CC(=O)O)cc1	positive		1	Pirazolac
55283	itraconazole	CCC(C)N1C(=O)N(C=N1)C2=CC=C(C=C2)N3CCN(CC3)C4=CC=C(C=C4)OC[C@H]5CO[C@](O5)(CN6C=NC=N6)C7=C(C=C(C=C7)Cl)Cl	positive	most-DILI	1
5311065		S1SCCC(=O)N[C@@H](C(=O)N[C@@H](C(=O)N[C@@H](C(=O)N[C@@H](C(=O)N[C@@H](C(=O)N2[C@@H](CCC2)C(=O)N[C@@H](CCCN=C(N)N)C(=O)NCC(=O)N)C1)CC(=O)N)CCC(=O)N)Cc1ccccc1)Cc1ccc(O)cc1	negative		0	Desmopressin
3902		n1(ncnc1)[C@@H](c1ccc(cc1)C#N)c1ccc(cc1)C#N	positive		1	Letrozole
4837		N1CCNCC1	negative		0	Piperazine
54675769		O1C([C@H](OC)[C@@H](OC(=O)N)[C@@H](O)[C@@H]1Oc1c(c2oc(O)c(NC(=O)c3cc(CC=C(C)C)c(O)cc3)c(=O)c2cc1)C)(C)C	positive		1	Novobiocin
4173		OCCn1c(ncc1N(=O)=O)C	positive		1	Metronidazole
3085017		C=CCN.C1C(O1)CCl	negative		0	sevelamer
6918204		CNC[C@@H]([C@H]([C@@H]([C@@H](CO)O)O)O)O.CNC[C@@H]([C@H]([C@@H]([C@@H](CO)O)O)O)O.C1=CC=C(C=C1)COCC(C(=O)[O-])N(CCN(CCN(CC(=O)O)CC(=O)[O-])CC(=O)[O-])CC(=O)O.[Gd+3]	negative		0	gadobenate dimeglumine
6010		O[C@@]1([C@@]2([C@H]([C@H]3[C@@H]([C@@]4(C(=CC(=O)CC4)CC3)C)CC2)CC1)C)C	positive		1	Methyltestosterone
2099		O=C1N(CCc2n(c3c(c12)cccc3)C)Cc1nc[nH]c1C	negative		0	Alosetron
216326		O=C1N([C@H]2CCC(=O)NC2=O)Cc2c1cccc2N	positive		1	Lenalidomide
39941		Clc1ccc(c2oc3c(n2)cc([C@@H](C)C(=O)O)cc3)cc1	positive		1	Benoxaprofen
5358		S(=O)(=O)(NC)Cc1cc2c(CCN(C)C)c[nH]c2cc1	negative		0	Sumatriptan
37464		O(c1c(C2CCCC2)cccc1)C[C@@H](O)CNC(C)(C)C	negative		0	Penbutolol
71771		C1=CC=C(C(=C1)CC(=O)OCC(=O)O)NC2=C(C=CC=C2Cl)Cl	positive		1	aceclofenac
135398737		Clc1cc2NC(=c3c(=Nc2cc1)cccc3)N1CCN(CC1)C	positive		1	Clozapine
4946		O(C[C@@H](O)CNC(C)C)c1c2c(ccc1)cccc2	positive		1	Propranolol
135398747		O=N/C=c\1/n(cccc1)C	negative		0	Pralidoxime
2907		ClCCN(P1(=O)OCCCN1)CCCl	positive		1	Cyclophosphamide
4044		OC(=O)c1c(Nc2c(c(ccc2)C)C)cccc1	positive		1	Mefenamic acid
9838022		Oc1cc([C@@H]([C@H](CN(C)C)C)CC)ccc1	positive		1	Tapentadol
3059	diflunisal	C1=CC(=C(C=C1C2=C(C=C(C=C2)F)F)C(=O)O)O	positive	most-DILI	1
2910		Clc1cc2N[C@H](NS(=O)(=O)c2cc1S(=O)(=O)N)[C@H]1[C@H]2C[C@@H](C1)C=C2	negative		0	Cyclothiazide
25077993		O=C(N1[C@@H](CCC1)C(=O)NCC)[C@@H](NC(=O)[C@@H](NC(=O)[C@H](NC(=O)[C@@H](NC(=O)[C@@H](NC(=O)[C@@H](NC(=O)[C@@H](NC(=O)[C@H]1NC(=O)CC1)Cc1[nH]cnc1)Cc1c2c([nH]c1)cccc2)CO)Cc1ccc(O)cc1)Cc1ncn(c1)Cc1ccccc1)CC(C)C)CCCN=C(N)N	negative		0	Histrelin
5576		O1C(C(=O)N(C1=O)C)(C)C	positive		1	Trimethadione
4472		O=C(CCNNC(=O)C1=CC=NC=C1)NCC1=CC=CC=C1	positive		1	Nialamide
4100		S(=O)(=O)(N)c1s/c(=N\C(=O)C)/n(n1)C	negative		0	Methazolamide
82153		F[C@H]1C[C@H]2[C@H]3[C@@]([C@@]4(OC(O[C@@H]4C3)(C)C)C(=O)CO)(C[C@H](O)[C@@H]2[C@@]2(C1=CC(=O)C=C2)C)C	negative		0	Flunisolide
4507		O(C(=O)C1=C(NC(=C([C@H]1c1cc(N(=O)=O)ccc1)C(=O)OC)C)C)CC	positive		1	Nitrendipine
6917715		O[C@@]1([C@@]2([C@H]([C@H]3[C@@H]([C@@H]4C(=CC(=O)CC4)CC3)C(=C)C2)CC1)CC)C#C	positive		1	Etonogestrel
3114		O=C(N)[C@](CCN(C(C)C)C(C)C)(c1ccccc1)c1ncccc1	positive		1	Disopyramide
6179		CC(C1=CC=CC=C1)NN	positive		1	mebanazine
452548		s1c([C@H]2O[C@H]3[C@H](O)[C@@H](O)[C@H](O[C@H]4[C@@H]5[C@@H]([C@@H](c6c4cc4OCOc4c6)c4cc(OC)c(O)c(OC)c4)C(=O)OC5)O[C@@H]3CO2)ccc1	positive		1	Teniposide
727		Cl[C@H]1[C@H](Cl)[C@H](Cl)[C@H](Cl)[C@@H](Cl)[C@H]1Cl	negative		0	Lindane
3108		OCCN(c1nc(N2CCCCC2)c2nc(nc(N3CCCCC3)c2n1)N(CCO)CCO)CCO	negative		0	Dipyridamole
121829		CCOC1=CC=CC=C1OCCNC(C)CC1=CC=C(OC)C(=C1)S(N)(=O)=O	negative		0	Benzenesulfonamide, 5-(2-((2-(2-ethoxyphenoxy)ethyl)amino)propyl)-2-methoxy-
2370		CC(C[N+](C)(C)C)OC(N)=O	negative		0	Bethanechol
4115		ClC(Cl)(Cl)[C@@H](c1ccc(OC)cc1)c1ccc(OC)cc1	positive		1	Methoxychlor
3324		O(CC(CCn1c2nc(ncc2nc1)N)COC(=O)C)C(=O)C	positive		1	Famciclovir
159269		O1[C@H](n2cc(c(=O)[nH]c2=O)C)C[C@@H](O)[C@@H]1CO	positive		1	Telbivudine
5526		OC(=O)[C@H]1CC[C@@H](CC1)CN	negative		0	Tranexamic acid
247839		O[C@@H]1[C@H]2[C@H]([C@H]3[C@](C1)([C@H](CC3)C(=O)C)C)C[C@@H](C1=CC(=O)CC[C@]21C)C	negative		0	Medrysone
5702160		S(CC/C(=N/S(=O)(=O)N)/N)Cc1nc(sc1)N=C(N)N	positive		1	Famotidine
219024	regadenoson	CNC(=O)C1=CN(N=C1)C2=NC3=C(C(=N2)N)N=CN3[C@H]4[C@@H]([C@@H]([C@H](O4)CO)O)O	negative	non-DILI	0
4436		N1C(=NCC1)Cc1c2c(ccc1)cccc2	negative		0	Naphazoline
6251		O[C@@H]([C@H](O)[C@H](O)CO)[C@H](O)CO	negative		0	Mannitol
5284596		O1[C@@H]2[C@]34[C@](O)([C@H](N(CC3)CC=C)Cc3c4c1c(O)cc3)CCC2=O	negative		0	Naloxone
5078	rizatriptan	CN(C)CCC1=CNC2=C1C=C(C=C2)CN3C=NC=N3	negative	non-DILI	0
4178	mexiletine	CC1=C(C(=CC=C1)C)OCC(C)N	positive	most-DILI	1
60937		Clc1ccc(SC(P(=O)(O)O)P(=O)(O)O)cc1	negative		0	Tiludronate
9833444		S(CC[C@H](NC(=O)[C@@H](NC(=O)CNC(=O)[C@@H](NC(=O)[C@@H](NC(=O)[C@@H](N)CC(=O)O)Cc1ccc(OS(=O)(=O)O)cc1)CCSC)Cc1c2c([nH]c1)cccc2)C(=O)N[C@@H](CC(=O)O)C(=O)N[C@@H](Cc1ccccc1)C(=O)N)C	negative		0	Sincalide
4826		N(=C(\Nc1ccncc1)/NC#N)/[C@@H](C(C)(C)C)C	negative		0	Pinacidil
6433091	tapentadol	CCC(C1=CC(=CC=C1)O)C(C)CN(C)C	negative	non-DILI	0
7639		Clc1ccc(CSc2ccc(Cl)cc2)cc1	positive		1	Chlorbenside
187	acetylcholine chloride	CC(=O)OCC[N+](C)(C)C	negative	non-DILI	0
2578		ClCCN(N=O)C(=O)NCCCl	positive		1	Carmustine
208902	ramelteon	CCC(=O)NCC[C@@H]1CCC2=C1C3=C(C=C2)OCC3	negative	non-DILI	0
127893		C1=CC=C(C=C1)CC(CC(=O)CNC(=O)C2=CC=CC=C2)C(=O)O	negative		0	epoetin alfa
6604200		o1c(/C=N/N2CC(=O)NC2=O)ccc1N(=O)=O	positive		1	Nitrofurantoin
6476	methsuximide	CC1(CC(=O)N(C1=O)C)C2=CC=CC=C2	negative	non-DILI	0
5342		[S@](=O)(CC[C@H]1C(=O)N(N(C1=O)c1ccccc1)c1ccccc1)c1ccccc1	negative		0	Sulfinpyrazone
10113978	pazopanib	CC1=C(C=C(C=C1)NC2=NC=CC(=N2)N(C)C3=CC4=NN(C(=C4C=C3)C)C)S(=O)(=O)N	positive	most-DILI	1
9865442		ClCOC(=O)[C@]1(O)[C@@]2([C@H]([C@H]3[C@H]([C@@H](O)C2)[C@@]2(C(=CC(=O)C=C2)CC3)C)CC1)C	negative		0	Loteprednol
5311068		[nH]1c([C@@H](c2c(c(ccc2)C)C)C)cnc1	negative		0	Dexmedetomidine
6326947		P(CCP(CCOCC)CCOCC)(CCOCC)CCOCC	negative		0	Technetium tc 99m tetrofosmin
2733	chlorzoxazone	C1=CC2=C(C=C1Cl)NC(=O)O2	positive	most-DILI	1
16134395		O1[C@@H]([C@H](NC(=O)[C@H](NC(=O)[C@H](NC(=O)[C@@H](NC(=O)CCCCCCCCC)Cc2c3c([nH]c2)cccc3)CC(=O)N)CC(=O)O)C(=O)NCC(=O)N[C@@H](CCCN)C(=O)N[C@@H](CC(=O)O)C(=O)N[C@@H](C(=O)N[C@@H](C(=O)NCC(=O)N[C@@H](C(=O)N[C@@H]([C@@H](CC(=O)O)C)C(=O)N[C@@H](CC(=O)c2c(N)cccc2)C1=O)CO)CC(=O)O)C)C	positive		1	Daptomycin
7029	diethylpropion	CCN(CC)C(C)C(=O)C1=CC=CC=C1	negative	non-DILI	0
4747		S1c2c(N(CCCN3CC[C@H](O)CC3)c3c1cccc3)cc(cc2)C#N	positive		1	Periciazine
3393		Clc1cc2c(N(CCN(CC)CC)C(=O)CN=C2c2c(F)cccc2)cc1	positive		1	Flurazepam
25077405		O=C(N1[C@@H](CCC1)C(=O)NCC(=O)N)[C@H](NC(=O)[C@H](NC(=O)[C@H](NC(=O)[C@H](NC(=O)[C@H](NC(=O)[C@@H](NC(=O)[C@@H](NC(=O)[C@H]1NC(=O)CC1)Cc1[nH]cnc1)Cc1c2c([nH]c1)cccc2)CO)Cc1ccc(O)cc1)Cc1cc2c(cc1)cccc2)CC(C)C)CCCN=C(N)N	negative		0	Nafarelin
23690431		Clc1c(OCCOS(=O)(=O)O)ccc(Cl)c1	positive		1	Disul-sodium
153270		CCO[C@H]1[C@H](CC(=O)O1)NC(=O)[C@@H]2CCCN3N2C(=O)[C@H](CCC3=O)NC(=O)C4=NC=CC5=CC=CC=C54	positive		1	pralnacasan
5353853		Clc1c(/C(=N/OCc2c(Cl)cc(Cl)cc2)/Cn2ccnc2)ccc(Cl)c1	negative		0	Oxiconazole
5906		O[C@@H]([C@@H](N)C)c1cc(O)ccc1	negative		0	Metaraminol
5978		O([C@@H]1[C@]2([C@@H]3N(CC[C@@]43[C@@H](N(c3c4cc(c(OC)c3)[C@]3(C[C@H]4C[C@](O)(CN(C4)CCc4c3[nH]c3c4cccc3)CC)C(=O)OC)C=O)[C@@]1(O)C(=O)OC)CC=C2)CC)C(=O)C	positive		1	Vincristine
4634	oxybutynin	CCN(CC)CC#CCOC(=O)C(C1CCCCC1)(C2=CC=CC=C2)O	negative	non-DILI	0
3749		O=C1N(C(=NC21CCCC2)CCCC)Cc1ccc(cc1)c1c(cccc1)c1n[nH]nn1	positive		1	Irbesartan
153994		Clc1c([C@H]2C(=C(NC(=C2C(=O)OC)C)C)C(=O)OCOC(=O)CCC)cccc1Cl	negative		0	Clevidipine
6918456		CC(=O)OC1=CC2=C(S1)CCN(C2)C(C3=CC=CC=C3F)C(=O)C4CC4	positive		1	prasugrel hydrochloride
30699		S1[C@H]2N(C(=O)[C@H]2NC(=O)CSc2ccncc2)C(=C(C1)COC(=O)C)C(=O)O	positive		1	Cephapirin
8269	oxyphenisatin	CC(=O)OC1=CC=C(C=C1)C2(C3=CC=CC=C3NC2=O)C4=CC=C(C=C4)OC(=O)C	positive	most-DILI	1
16129617	cosyntropin	CC(C)[C@@H](C(=O)NCC(=O)N[C@H](CCCCN)C(=O)N[C@H](CCCCN)C(=O)N[C@H](CCCNC(=N)N)C(=O)N[C@H](CCCNC(=N)N)C(=O)N1CCC[C@H]1C(=O)N[C@@H](C(C)C)C(=O)N[C@@H](CCCCN)C(=O)N[C@@H](C(C)C)C(=O)N[C@@H](CC2=CC=C(C=C2)O)C(=O)N3CCC[C@H]3C(=O)O)NC(=O)[C@@H]4CCCN4C(=O)[C@H](CCCCN)NC(=O)CNC(=O)[C@H](CC5=CNC6=CC=CC=C65)NC(=O)[C@H](CCCNC(=N)N)NC(=O)[C@H](CC7=CC=CC=C7)NC(=O)[C@H](CC8=CNC=N8)NC(=O)[C@H](CCC(=O)O)NC(=O)[C…	negative	non-DILI	0
5646		O1C2=CC(=O)[C@H](C(=O)[C@]2(c2c1c(c(O)c(c2O)C)C(=O)C)C)C(=O)C	positive		1	Usnic acid
135400182		s1c(N(Cc2cc3c([nH]c(nc3=O)C)cc2)C)ccc1C(=O)N[C@@H](CCC(=O)O)C(=O)O	positive		1	Raltitrexed
3637		N(N)c1nncc2c1cccc2	positive		1	Hydralazine
35370	zidovudine	CC1=CN(C(=O)NC1=O)[C@H]2C[C@@H]([C@H](O2)CO)N=[N+]=[N-]	positive	most-DILI	1
26248		O(c1c2c(C(=O)c3c(C2=O)c(OC(=O)C)ccc3)cc(c1)C(=O)O)C(=O)C	positive		1	Diacerein
1049		n1ccccc1	positive		1	Pyridine
965		CCCCCCCCC=CCCCCCCCC(O)=O	negative		0	9-Octadecenoic acid
3033818		O([C@H]1C[C@H]2N3[C@H](C[C@@H](C2)C(=O)C3)C1)C(=O)c1c2c([nH]c1)cccc2	positive		1	Dolasetron
4999		Clc1cc2c(N(CC(F)(F)F)C(=S)CN=C2c2c(F)cccc2)cc1	negative		0	Quazepam
3037705		O([C@@H]1[C@@]2([C@H]([C@H]3[C@@H]([C@@]4([C@@H](CC3)CC(=O)C=C4C)C)CC2)CC1)C)C(=O)C	positive		1	Methenolone
7768		O=C1NCCCCC1	positive		1	Caprolactam
91488		F[C@@]12[C@H]([C@H]3[C@@]([C@@]4(OC(O[C@@H]4C3)(C)C)C(=O)CO)(C[C@@H]1O)C)C[C@H](F)C1=CC(=O)C=C[C@]21C	negative		0	Fluocinolone
6957673		O=C(Nc1ccc(cc1)C(=O)O)[C@@H](NC(=O)c1ccccc1)Cc1ccc(O)cc1	negative		0	Bentiromide
247		C[N+](C)(C)CC([O-])=O	negative		0	Betaine
6433272		O1[C@@]2(O)C[C@@H](O)[C@H]([C@H]1C[C@H](O[C@H]1O[C@@H]([C@@H](O)[C@H](N)[C@@H]1O)C)/C=C/C=C/C=C/C=C/CC/C=C/C=C/[C@@H]([C@@H](O)[C@H]([C@@H](OC(=O)C[C@@H](O)C[C@@H](O)C[C@@H](O)CC[C@@H](O)[C@@H](O)C2)C)C)C)C(=O)O	negative		0	Nystatin
9878		F[C@@]12[C@H]([C@H]3[C@@]([C@](O)(CC3)C(=O)C)(C[C@@H]1O)C)C[C@@H](C1=CC(=O)C=C[C@]21C)C	negative		0	Fluorometholone
193962		Brc1c(Oc2c(cc(cc2C)C#N)C)nc(Nc2ccc(cc2)C#N)nc1N	positive		1	Etravirine
5340		NC1=CC=C(C=C1)S(=O)(=O)NC1=NC=CS1	positive		1	Sulfathiazole
135398654		O[C@H]([C@@H]1Nc2c(NC1)[nH]c(nc2=O)N)[C@@H](O)C	negative		0	Sapropterin
27447		CC1=C(N2C(SC1)C(NC(=O)C(N)C1=CC=CC=C1)C2=O)C(O)=O	positive		1	Cephalexin
449171		OC(=O)/C=C(/C=C/C=C(\C=C\C1=C(CCCC1(C)C)C)/C)\C	positive		1	Alitretinoin
33887		Fc1ccc([C@H](N2CCN(CC2)c2nc(nc(n2)NCC=C)NCC=C)c2ccc(F)cc2)cc1	positive		1	Almitrine
28858		OC(=O)CC1=CSC(=N1)C1=CC=C(Cl)C=C1	positive		1	Fenclozic acid
3488		Clc1cc(C(=O)NCCc2ccc(S(=O)(=O)NC(=O)NC3CCCCC3)cc2)c(OC)cc1	positive		1	Glyburide
4211	mitotane	C1=CC=C(C(=C1)C(C2=CC=C(C=C2)Cl)C(Cl)Cl)Cl	negative	non-DILI	0
2713		NC(NC1=CC=C(Cl)C=C1)=NC(N)=NCCCCCCN=C(N)N=C(N)NC1=CC=C(Cl)C=C1	negative		0	Chlorhexidine Base
7969		Sc1ccccc1	positive		1	Thiophenol
3009		FC(F)[C@@](N)(CCCN)C(=O)O	negative		0	Eflornithine
60835	duloxetine	CNCC[C@@H](C1=CC=CS1)OC2=CC=CC3=CC=CC=C32	positive	most-DILI	1
71900		CC1=NC(=CN1C1=CC=C(C=C1)[N+]([O-])=O)[N+]([O-])=O	positive		1	Nitrefazole
7700		O(c1ccc(CCCCCCCCC)cc1)CCO	negative		0	Nonoxynol
54671203		O[C@@H]1[C@@H]2[C@](O)(C(=O)C3=C(O)c4c([C@@H]([C@@H]13)C)cccc4O)C(=O)/C(=C(\O)/N)/C(=O)[C@H]2N(C)C	positive		1	Doxycycline
5090		S(=O)(=O)(c1ccc(C2=C(c3ccccc3)C(=O)OC2)cc1)C	positive		1	Rofecoxib
5865		C[C@]12CC(=O)[C@H]3[C@H]([C@@H]1CC[C@@]2(C(=O)CO)O)CCC4=CC(=O)C=C[C@]34C	positive		1	prednisone
3156	doxapram	CCN1CC(C(C1=O)(C2=CC=CC=C2)C3=CC=CC=C3)CCN4CCOCC4	negative	non-DILI	0
21319		Clc1c(c2noc(c2C(=O)N[C@H]2[C@H]3SC([C@@H](N3C2=O)C(=O)O)(C)C)C)c(F)ccc1	positive		1	Floxacillin
135398742		O(C(=O)[C@@H](N)C(C)C)CCOCn1c2[nH]c(nc(=O)c2nc1)N	positive		1	Valacyclovir
3487		O=C1NC(=O)CC[C@@]1(CC)c1ccccc1	negative		0	Glutethimide
5565		N(CCNCCN)CCN	negative		0	Trientine
57363		O=C(NC(C)(C)C)[C@@H]1[C@@]2([C@H]([C@H]3[C@@H]([C@@]4([C@H](NC(=O)C=C4)CC3)C)CC2)CC1)C	negative		0	Finasteride
11057		N(c1ccc(/C(=C\2/C=CC(=[N+](C)C)C=C2)/c2ccc(N(C)C)cc2)cc1)(C)C	negative		0	Gentian violet
13342	vinblastine	CC[C@@]1(C[C@H]2C[C@@](C3=C(CCN(C2)C1)C4=CC=CC=C4N3)(C5=C(C=C6C(=C5)[C@]78CCN9[C@H]7[C@@](C=CC9)([C@H]([C@@]([C@@H]8N6C)(C(=O)OC)O)OC(=O)C)CC)OC)C(=O)OC)O	negative	non-DILI	0
60937	tiludronate	C1=CC(=CC=C1SC(P(=O)(O)O)P(=O)(O)O)Cl	negative	non-DILI	0
4493		FC(F)(F)c1cc(N2C(=O)C(NC2=O)(C)C)ccc1N(=O)=O	positive		1	Nilutamide
5702105		CCC(C)CCCCC(=O)NC(CCN)C(=O)NC(C(C)O)C(=O)NC(CCN)C(=O)NC1CCNC(=O)C(NC(=O)C(NC(=O)C(NC(=O)C(NC(=O)C(NC(=O)C(NC1=O)CCN)CC2=CC=CC=C2)CC(C)C)CCN)CCN)C(C)O.OS(=O)(=O)O	negative		0	polymyxin b sulfate
5281915		O(C1=C(OC)C(=O)C(=C(C/C=C(/CC/C=C(/CC/C=C(/CC/C=C(/CC/C=C(/CC/C=C(/CC/C=C(/CC/C=C(/CC/C=C(/CCC=C(C)C)\C)\C)\C)\C)\C)\C)\C)\C)\C)C1=O)C)C	positive		1	Coenzyme q10
35935		Clc1c(N2CC=CC2)ccc([C@@H](C)C(=O)O)c1	positive		1	Pirprofen
5487427		s1c([C@@](O)(C(=O)O[C@H]2C[C@@H]3[N+]([C@@H]([C@@H]4O[C@H]34)C2)(C)C)c2sccc2)ccc1	negative		0	Tiotropium
936		O=C(N)c1cccnc1	positive		1	Niacinamide
16133850	teriparatide	CC[C@H](C)[C@@H](C(=O)N[C@@H](CCC(=O)N)C(=O)N[C@@H](CC(C)C)C(=O)N[C@@H](CCSC)C(=O)N[C@@H](CC1=CNC=N1)C(=O)N[C@@H](CC(=O)N)C(=O)N[C@@H](CC(C)C)C(=O)NCC(=O)N[C@@H](CCCCN)C(=O)N[C@@H](CC2=CNC=N2)C(=O)N[C@@H](CC(C)C)C(=O)N[C@@H](CC(=O)N)C(=O)N[C@@H](CO)C(=O)N[C@@H](CCSC)C(=O)N[C@@H](CCC(=O)O)C(=O)N[C@@H](CCCNC(=N)N)C(=O)N[C@@H](C(C)C)C(=O)N[C@@H](CCC(=O)O)C(=O)N[C@@H](CC3=CNC4=CC=CC=C43)C(=O)N[C@@H](…	negative	non-DILI	0
