# Supplementary material for: iDILI-MT: identifying drug-induced liver injury compounds with a multi-head Transformer
Source: PeerJ Comput Sci. 2025 Jun 30;11:e2973. doi: 10.7717/peerj-cs.2973 (PMC12453739; doi:10.7717/peerj-cs.2973)
Supplement: Supplemental Information 2 [file peerj-cs-11-2973-s002.zip]

Archive with 5 entries (5 files):
- README.md
- preprocess.py
- train.sh
- train.py
- requirements.txt
