# Supplementary material for: iDILI-MT: identifying drug-induced liver injury compounds with a multi-head Transformer
Source: PeerJ Comput Sci. 2025 Jun 30;11:e2973. doi: 10.7717/peerj-cs.2973 (PMC12453739; doi:10.7717/peerj-cs.2973)
Supplement: Supplemental Information 2 [file peerj-cs-11-2973-s002.zip › README.md]

# README: DILI prediction using DL
## Requirements

Ensure the following dependencies are installed:

```bash
pip install -r requirements.txt
```

## Directory Structure
Your working directory should look like this:

```
project/
├── dataset/
│   └── classification/
│       └── DILI/
│           ├── data_train.txt (or data_train.csv)
│           └── data_test.txt (or data_test.csv)
├── preprocess.py
├── train.py
└── train.sh
```

## Step-by-step Guide

### 1. Prepare Your Data
- Start from your raw data file named `DILI_data.csv`.
- Split your data into train and test datasets.
- Each file (`data_train.txt`, `data_test.txt`, or `data_train.csv`, `data_test.csv`) should have the following format:

```
<SMILES>,<property>
```

Example:
```
CCO,0
CC(=O)O,1
...
```

Place these files in:

```
dataset/classification/hiv/
```

### 2. Preprocessing Data

Run the preprocessing script to create dataset tensors:

```bash
python preprocess.py
```

This script generates Morgan fingerprints and splits your training set into a training set (90%) and a validation set (10%). It will report the number of samples processed.

### 3. Training the Model

Edit the parameters in `train.sh` if needed:

```bash
#!/bin/bash

task=classification
dataset=hiv
input_dim=2048
hidden_dim=256
output_dim=1
batch_train=16
lr=1e-3
weight_decay=1e-5
max_epochs=40

python train.py $task $dataset $input_dim $hidden_dim $output_dim $batch_train $lr $weight_decay $max_epochs
```

Run the training script:

```bash
bash train.sh
```

### 4. Model Evaluation
The training script evaluates the model using your validation dataset for early stopping and reports final performance metrics (ROC-AUC, AUC-PR, F1) on the test dataset.

## Notes
- The model uses RDKit-generated Morgan fingerprints with 2048 bits.
- Make sure CUDA is available if training on GPU, or the script will automatically run on CPU.
