# Supplementary material for: iDILI-MT: identifying drug-induced liver injury compounds with a multi-head Transformer
Source: PeerJ Comput Sci. 2025 Jun 30;11:e2973. doi: 10.7717/peerj-cs.2973 (PMC12453739; doi:10.7717/peerj-cs.2973)
Supplement: Supplemental Information 2 [file peerj-cs-11-2973-s002.zip › preprocess.py]

from rdkit import Chem
from rdkit.Chem.rdFingerprintGenerator import GetMorganGenerator
import torch
import numpy as np
import random

class RDKitFeatureExtractor:
    def __init__(self, n_bits=2048, radius=2):
        """
        Initialize RDKit feature extractor using Morgan fingerprints.
        """
        self.n_bits = n_bits
        self.radius = radius
        self.generator = GetMorganGenerator(radius=self.radius, fpSize=self.n_bits)

    def encode(self, smiles):
        """
        Generate Morgan fingerprint embeddings from a SMILES string.
        """
        mol = Chem.MolFromSmiles(smiles)
        if mol is None:
            raise ValueError(f"Invalid SMILES string: {smiles}")

        fingerprint = self.generator.GetFingerprint(mol)
        array = np.array(fingerprint, dtype=np.float32)
        return torch.tensor(array)

def set_seed(seed):
    """
    Set seeds for reproducibility.
    """
    torch.manual_seed(seed)
    np.random.seed(seed)
    random.seed(seed)
    if torch.cuda.is_available():
        torch.cuda.manual_seed_all(seed)

def create_datasets_with_rdkit(task, dataset, extractor, device, seed=1234):
    """
    Preprocess datasets using RDKit fingerprints.
    """
    set_seed(seed)
    dir_dataset = f'../dataset/{task}/{dataset}/'

    def create_dataset(filename):
        print(f"Processing {filename}...")
        with open(dir_dataset + filename, 'r') as f:
            data_original = f.read().strip().split('\n')

        dataset = []
        for data in data_original:
            # Handle both space-separated and CSV formats
            if filename.endswith('.csv'):
                smiles, property = data.strip().split(',')
            else:
                smiles, property = data.strip().split()

            embedding = extractor.encode(smiles).to(device)

            if task == 'classification':
                property = torch.LongTensor([int(property)]).to(device)
            elif task == 'regression':
                property = torch.FloatTensor([[float(property)]]).to(device)

            dataset.append((embedding, property))

        return dataset

    dataset_train = create_dataset('data_train.txt')
    dataset_test = create_dataset('data_test.txt')

    np.random.shuffle(dataset_train)
    split_ratio = 0.9
    n_train = int(split_ratio * len(dataset_train))
    dataset_dev = dataset_train[n_train:]
    dataset_train = dataset_train[:n_train]

    return dataset_train, dataset_dev, dataset_test

if __name__ == "__main__":
    set_seed(1234)
    task = 'classification'
    dataset = 'DILI'
    device = torch.device('cuda' if torch.cuda.is_available() else 'cpu')

    rdkit_extractor = RDKitFeatureExtractor(n_bits=2048, radius=2)
    dataset_train, dataset_dev, dataset_test = create_datasets_with_rdkit(task, dataset, rdkit_extractor, device, seed=1234)

    print("Preprocessing complete!")
    print(f"Train samples: {len(dataset_train)}, Dev samples: {len(dataset_dev)}, Test samples: {len(dataset_test)}")
