# Supplementary material for: iDILI-MT: identifying drug-induced liver injury compounds with a multi-head Transformer
Source: PeerJ Comput Sci. 2025 Jun 30;11:e2973. doi: 10.7717/peerj-cs.2973 (PMC12453739; doi:10.7717/peerj-cs.2973)
Supplement: Supplemental Information 2 [file peerj-cs-11-2973-s002.zip › train.sh]

#!/bin/bash

task=classification  # classification or regression
dataset=hiv
input_dim=2048       # RDKit fingerprint size
hidden_dim=256       # Hidden dimension of the model
output_dim=1         # Output dimension
batch_train=16       # Batch size for training
lr=1e-3              # Learning rate
weight_decay=1e-5    # Weight decay for regularization
max_epochs=40        # Maximum number of training epochs

python train.py $task $dataset $input_dim $hidden_dim $output_dim $batch_train $lr $weight_decay $max_epochs
