# Supplementary material for: iDILI-MT: identifying drug-induced liver injury compounds with a multi-head Transformer
Source: PeerJ Comput Sci. 2025 Jun 30;11:e2973. doi: 10.7717/peerj-cs.2973 (PMC12453739; doi:10.7717/peerj-cs.2973)
Supplement: Supplemental Information 2 [file peerj-cs-11-2973-s002.zip › train.py]

import torch
import torch.nn as nn
import torch.optim as optim
from preprocess import RDKitFeatureExtractor, create_datasets_with_rdkit, set_seed
from sklearn.metrics import roc_auc_score, average_precision_score, f1_score, mean_absolute_error
import sys

# Attention block: Squeeze-and-Excitation (SE) block
class SEBlock(nn.Module):
    def __init__(self, channel, reduction=4):
        super(SEBlock, self).__init__()
        self.fc = nn.Sequential(
            nn.Linear(channel, channel // reduction),
            nn.ReLU(),
            nn.Linear(channel // reduction, channel),
            nn.Sigmoid()
        )
        
    def forward(self, x):
        scale = self.fc(x)
        return x * scale


class Model(nn.Module):
    def __init__(self, input_dim, hidden_dim, output_dim, task):
        """
        Note: hidden_dim must be divisible by 8.
        The transformer will split the hidden representation into 8 tokens,
        each with dimension (hidden_dim // 8).
        """
        super(Model, self).__init__()
        self.task = task
        
        # First block: Linear transformation from input to hidden
        self.layer1 = nn.Linear(input_dim, hidden_dim)
        self.bn1 = nn.BatchNorm1d(hidden_dim)
        self.act1 = nn.LeakyReLU()
        self.dropout1 = nn.Dropout(0.2)
        
        # Second block: Another hidden layer
        self.layer2 = nn.Linear(hidden_dim, hidden_dim)
        self.bn2 = nn.BatchNorm1d(hidden_dim)
        self.act2 = nn.LeakyReLU()
        self.dropout2 = nn.Dropout(0.2)
        
        # Set transformer parameters
        self.seq_len = 8
        assert hidden_dim % self.seq_len == 0, "hidden_dim must be divisible by 8"
        self.d_model = hidden_dim // self.seq_len  # each token's dimension
        
        # Transformer encoder layer with batch_first=True.
        # nhead is set to 4; ensure that d_model is divisible by 4.
        assert self.d_model % 4 == 0, "hidden_dim//8 must be divisible by 4 for nhead=4"
        self.transformer = nn.TransformerEncoderLayer(d_model=self.d_model, nhead=4, batch_first=True)
        
        
        self.layer3 = nn.Linear(self.d_model, hidden_dim // 2)
        self.bn3 = nn.BatchNorm1d(hidden_dim // 2)
        self.act3 = nn.LeakyReLU()
        self.dropout3 = nn.Dropout(0.2)
        
        # Attention mechanism on the aggregated features
        self.attention = SEBlock(hidden_dim // 2, reduction=4)
        
        # Residual connection
        self.residual = nn.Linear(input_dim, hidden_dim // 2)
        
        # Final output layer
        self.output_layer = nn.Linear(hidden_dim // 2, output_dim)
    
    def forward(self, x):
        # x: shape (B, input_dim)
        out = self.layer1(x)
        out = self.bn1(out)
        out = self.act1(out)
        out = self.dropout1(out)
        
        out = self.layer2(out)
        out = self.bn2(out)
        out = self.act2(out)
        out = self.dropout2(out)
        
        # Reshape for transformer: (B, hidden_dim) -> (B, seq_len, d_model)
        B = out.size(0)
        out = out.view(B, self.seq_len, self.d_model)
        
        # Transformer encoder
        out = self.transformer(out)  # shape: (B, seq_len, d_model)
        
        # Aggregate transformer tokens (mean pooling over sequence length)
        out = out.mean(dim=1)  # shape: (B, d_model)
        
        # Pass through layer3 block
        out = self.layer3(out)
        out = self.bn3(out)
        out = self.act3(out)
        out = self.dropout3(out)
        
        # Apply attention mechanism
        out = self.attention(out)
        
        # Add residual connection from the input
        skip = self.residual(x)
        out = out + skip
        
        # Final output
        return self.output_layer(out)

# Trainer class
class Trainer:
    def __init__(self, model, optimizer, scheduler, task):
        self.model = model
        self.optimizer = optimizer
        self.scheduler = scheduler
        self.task = task
        self.criterion = nn.BCEWithLogitsLoss() if task == 'classification' else nn.MSELoss()

    def train(self, dataset, batch_size, device):
        self.model.train()
        total_loss = 0
        for i in range(0, len(dataset), batch_size):
            batch = dataset[i:i + batch_size]
            inputs, targets = zip(*batch)
            inputs = torch.stack(inputs).to(device)
            targets = torch.cat(targets).to(device)

            self.optimizer.zero_grad()
            outputs = self.model(inputs).squeeze()
            loss = self.criterion(outputs, targets.float())
            loss.backward()
            torch.nn.utils.clip_grad_norm_(self.model.parameters(), max_norm=1.0)
            self.optimizer.step()

            total_loss += loss.item()
        return total_loss / len(dataset)

    def evaluate(self, dataset, batch_size, device):
        self.model.eval()
        total_loss = 0
        all_outputs, all_targets = [], []
        with torch.no_grad():
            for i in range(0, len(dataset), batch_size):
                batch = dataset[i:i + batch_size]
                inputs, targets = zip(*batch)
                inputs = torch.stack(inputs).to(device)
                targets = torch.cat(targets).to(device)

                outputs = self.model(inputs).squeeze()
                loss = self.criterion(outputs, targets.float())
                total_loss += loss.item()

                all_outputs.append(torch.sigmoid(outputs).cpu())
                all_targets.append(targets.cpu())

        all_outputs = torch.cat(all_outputs).numpy()
        all_targets = torch.cat(all_targets).numpy()

        if self.task == 'classification':
            roc_auc = roc_auc_score(all_targets, all_outputs)
            auc_pr = average_precision_score(all_targets, all_outputs)
            preds = (all_outputs >= 0.5).astype(int)
            f1 = f1_score(all_targets, preds)
            return total_loss / len(dataset), roc_auc, auc_pr, f1
        else:
            mae = mean_absolute_error(all_targets, all_outputs)
            return total_loss / len(dataset), mae

def train_and_evaluate(task, dataset_train, dataset_dev, dataset_test,
                       input_dim, hidden_dim, output_dim,
                       batch_train, lr, weight_decay, max_epochs, device, seed=1234):
    set_seed(seed)
    # Instantiate the new complex model with transformer
    model = Model(input_dim=input_dim, hidden_dim=hidden_dim,
                              output_dim=output_dim, task=task).to(device)
    # Use SGD with momentum
    optimizer = optim.SGD(model.parameters(), lr=lr, momentum=0.9, weight_decay=weight_decay)
    scheduler = optim.lr_scheduler.ReduceLROnPlateau(optimizer, mode='min', factor=0.5, patience=3)
    trainer = Trainer(model, optimizer, scheduler, task)

    best_val_loss = float('inf')
    early_stopping_patience = 5
    early_stopping_counter = 0

    for epoch in range(max_epochs):
        train_loss = trainer.train(dataset_train, batch_train, device)
        val_metrics = trainer.evaluate(dataset_dev, batch_train, device)
        val_loss = val_metrics[0]
        scheduler.step(val_loss)
        print(f"Epoch {epoch+1}/{max_epochs} - Train Loss: {train_loss:.4f}, Val Loss: {val_loss:.4f}")

        if val_loss < best_val_loss:
            best_val_loss = val_loss
            early_stopping_counter = 0
        else:
            early_stopping_counter += 1
        
        if early_stopping_counter >= early_stopping_patience:
            print("Early stopping triggered.")
            break

    test_metrics = trainer.evaluate(dataset_test, batch_train, device)
    print("\nTest Results:")
    if task == 'classification':
        print(f"Test Loss: {test_metrics[0]:.4f}, ROC-AUC: {test_metrics[1]:.4f}, AUC-PR: {test_metrics[2]:.4f}, F1: {test_metrics[3]:.4f}")
    else:
        print(f"Test Loss: {test_metrics[0]:.4f}, MAE: {test_metrics[1]:.4f}")

if __name__ == "__main__":
    set_seed(1234)
    args = sys.argv[1:]
    task, dataset, input_dim, hidden_dim, output_dim, batch_train, lr, weight_decay, max_epochs = args[:9]
    device = torch.device('cuda' if torch.cuda.is_available() else 'cpu')

    # Overriding input_dim with 2048
    input_dim = 2048
    hidden_dim, output_dim = map(int, [hidden_dim, output_dim])
    batch_train, max_epochs = map(int, [batch_train, max_epochs])
    lr, weight_decay = map(float, [lr, weight_decay])

    rdkit_extractor = RDKitFeatureExtractor(n_bits=2048, radius=2)
    dataset_train, dataset_dev, dataset_test = create_datasets_with_rdkit(task, dataset, rdkit_extractor, device, seed=1234)

    train_and_evaluate(task, dataset_train, dataset_dev, dataset_test,
                       input_dim, hidden_dim, output_dim,
                       batch_train, lr, weight_decay, max_epochs, device, seed=1234)
