# Supplementary material for: iDILI-MT: identifying drug-induced liver injury compounds with a multi-head Transformer
Source: PeerJ Comput Sci. 2025 Jun 30;11:e2973. doi: 10.7717/peerj-cs.2973 (PMC12453739; doi:10.7717/peerj-cs.2973)
Supplement: Supplemental Information 2 [file peerj-cs-11-2973-s002.zip › requirements.txt]

aiohappyeyeballs @ file:///croot/aiohappyeyeballs_1734469393482/work
aiohttp==3.11.11
aiosignal==1.3.2
attrs @ file:///croot/attrs_1734533101012/work
Bottleneck @ file:///croot/bottleneck_1731058641041/work
Brotli @ file:///croot/brotli-split_1736182456865/work
certifi @ file:///croot/certifi_1734473278428/work/certifi
chardet @ file:///work/perseverance-python-buildout/croot/chardet_1698867756032/work
charset-normalizer==3.4.1
contourpy @ file:///croot/contourpy_1732540045555/work
cycler @ file:///tmp/build/80754af9/cycler_1637851556182/work
datasets @ file:///home/conda/feedstock_root/build_artifacts/datasets_1691593734461/work
Deprecated @ file:///work/perseverance-python-buildout/croot/deprecated_1698868068243/work
dill @ file:///work/perseverance-python-buildout/croot/dill_1698851817257/work
filelock @ file:///work/perseverance-python-buildout/croot/filelock_1701733993137/work
fonttools @ file:///croot/fonttools_1713551344105/work
freetype-py @ file:///home/conda/feedstock_root/build_artifacts/freetype-py_1650983368720/work
frozenlist @ file:///croot/frozenlist_1730902802621/work
fsspec @ file:///croot/fsspec_1736274672181/work
greenlet @ file:///croot/greenlet_1733860072744/work
huggingface_hub @ file:///croot/huggingface_hub_1724853938404/work
idna @ file:///croot/idna_1714398848350/work
importlib-metadata @ file:///croot/importlib_metadata-suite_1704813515092/work
Jinja2 @ file:///croot/jinja2_1730902924303/work
joblib @ file:///croot/joblib_1718217211762/work
kiwisolver @ file:///work/perseverance-python-buildout/croot/kiwisolver_1698847502605/work
MarkupSafe @ file:///croot/markupsafe_1736366905094/work
matplotlib==3.10.0
mkl-service==2.4.2
mkl_fft==1.3.11
mkl_random @ file:///home/conda/feedstock_root/build_artifacts/mkl_random_1728790256578/work
mpmath @ file:///work/perseverance-python-buildout/croot/mpmath_1698864994882/work
multidict @ file:///croot/multidict_1730905498140/work
multiprocess @ file:///work/perseverance-python-buildout/croot/multiprocess_1698870874259/work
networkx @ file:///croot/networkx_1720002482208/work
numexpr @ file:///croot/numexpr_1730215937391/work
numpy @ file:///croot/numpy_and_numpy_base_1708638617955/work/dist/numpy-1.26.4-cp312-cp312-linux_x86_64.whl#sha256=b8e59fcb10ab071cbeded47aed247ddfa1c902d595848c27f82021340e226134
opentelemetry-api @ file:///croot/opentelemetry-api_1724767675995/work
packaging @ file:///croot/packaging_1734472117206/work
pandas @ file:///croot/pandas_1732735089971/work/dist/pandas-2.2.3-cp312-cp312-linux_x86_64.whl#sha256=57b66702d418720ec8483f7c4ec7c08d41815316ad7ce09d5b7bbc34eefcfdfd
pillow @ file:///home/conda/feedstock_root/build_artifacts/pillow_1735929693903/work
propcache==0.2.1
psutil==6.1.1
pyarrow==18.1.0
pycairo==1.27.0
pyparsing @ file:///croot/pyparsing_1731445506121/work
PySocks @ file:///work/perseverance-python-buildout/croot/pysocks_1698845478203/work
python-dateutil @ file:///croot/python-dateutil_1716495738603/work
pytz @ file:///croot/pytz_1713974312559/work
PyYAML @ file:///croot/pyyaml_1728657952215/work
rdkit @ file:///home/conda/feedstock_root/build_artifacts/rdkit-meta_1736094074381/work
regex @ file:///croot/regex_1736540786412/work
reportlab @ file:///home/conda/feedstock_root/build_artifacts/reportlab_1727846836113/work
requests @ file:///croot/requests_1730999120400/work
rlPyCairo @ file:///home/conda/feedstock_root/build_artifacts/rlpycairo_1687519531733/work
safetensors @ file:///croot/safetensors_1732227615904/work
scikit-learn @ file:///croot/scikit-learn_1734547417863/work
scipy @ file:///croot/scipy_1731622509417/work/dist/scipy-1.14.1-cp312-cp312-linux_x86_64.whl#sha256=95807026f5e93b308a2d17be61e442b67a48d9a4c35f9a1f17e8a0318d72c5f0
setuptools==75.1.0
six @ file:///tmp/build/80754af9/six_1644875935023/work
SQLAlchemy @ file:///croot/sqlalchemy_1736565039440/work
sympy @ file:///croot/sympy_1734622612703/work
threadpoolctl @ file:///croot/threadpoolctl_1719407800858/work
tokenizers @ file:///croot/tokenizers_1732129617059/work
torch @ file:///home/conda/feedstock_root/build_artifacts/libtorch_1736238290654/work
torch-geometric==2.6.1
tqdm @ file:///croot/tqdm_1724853939799/work
transformers @ file:///croot/transformers_1729767158381/work
triton @ file:///home/conda/feedstock_root/build_artifacts/bld/rattler-build_triton_1736673988/work/python
typing_extensions @ file:///croot/typing_extensions_1734714854207/work
tzdata @ file:///croot/python-tzdata_1690578112552/work
unicodedata2 @ file:///croot/unicodedata2_1736541023050/work
urllib3==2.3.0
wheel==0.44.0
wrapt @ file:///croot/wrapt_1736540904746/work
xxhash @ file:///work/perseverance-python-buildout/croot/python-xxhash_1698900334985/work
yarl @ file:///croot/yarl_1732546845924/work
zipp @ file:///croot/zipp_1732630741423/work
